# Supplementary material for: Introgression of Eastern Chinese and Southern Chinese haplotypes contributes to the improvement of fertility and immunity in European modern pigs
Source: Gigascience. 2020 Mar 6;9(3):giaa014. doi: 10.1093/gigascience/giaa014 (PMC7059266; doi:10.1093/gigascience/giaa014)
Supplement: giaa014_Supplemental_Figures_and_Tables [file giaa014_supplemental_figures_and_tables.zip]

Archive with 5 entries (5 files):
- Supplementary Information.docx
- Table S2.xlsx
- Table S3.xlsx
- Table S6.xlsx
- Table S7.xlsx
