# Supplementary material for: Introgression of Eastern Chinese and Southern Chinese haplotypes contributes to the improvement of fertility and immunity in European modern pigs
Source: Gigascience. 2020 Mar 6;9(3):giaa014. doi: 10.1093/gigascience/giaa014 (PMC7059266; doi:10.1093/gigascience/giaa014)
Supplement: giaa014_Supplemental_Figures_and_Tables [file giaa014_supplemental_figures_and_tables.zip › Table S2.xlsx]

## Sheet: Sheet1
Supplementary Table 2. The 50 kb regions of potential introgression signals from South China pigs into French Large White pigs
chr	winStart	winEnd	pos	rIBD
1	7825000	7875000	7850000	0.0784314
1	7850000	7900000	7875000	0.0847835
1	13700000	13750000	13725000	0.0625
1	13725000	13775000	13750000	0.0736111
1	14350000	14400000	14375000	0.0613154
1	15525000	15575000	15550000	0.0997753
1	15550000	15600000	15575000	0.153472
1	15575000	15625000	15600000	0.0975694
1	15700000	15750000	15725000	0.126164
1	15725000	15775000	15750000	0.125306
1	15750000	15800000	15775000	0.129698
1	16100000	16150000	16125000	0.0619077
1	16125000	16175000	16150000	0.0886029
1	16150000	16200000	16175000	0.0993668
1	16175000	16225000	16200000	0.0859886
1	16200000	16250000	16225000	0.0758578
1	17075000	17125000	17100000	0.0641953
1	17100000	17150000	17125000	0.0904412
1	17125000	17175000	17150000	0.0652982
1	17250000	17300000	17275000	0.0893178
1	17275000	17325000	17300000	0.0741422
1	17300000	17350000	17325000	0.0654003
1	24525000	24575000	24550000	0.0608864
1	24550000	24600000	24575000	0.0913194
1	24575000	24625000	24600000	0.105556
1	24600000	24650000	24625000	0.131454
1	24625000	24675000	24650000	0.117218
1	24650000	24700000	24675000	0.0890931
1	24675000	24725000	24700000	0.0890319
1	24700000	24750000	24725000	0.0939338
1	24775000	24825000	24800000	0.0736724
1	24800000	24850000	24825000	0.0712418
1	27225000	27275000	27250000	0.0644404
1	27250000	27300000	27275000	0.0782884
1	27275000	27325000	27300000	0.0753881
1	27300000	27350000	27325000	0.0648693
1	27325000	27375000	27350000	0.0726307
1	27350000	27400000	27375000	0.0784518
1	27700000	27750000	27725000	0.0718954
1	28400000	28450000	28425000	0.0643382
1	28425000	28475000	28450000	0.103227
1	28450000	28500000	28475000	0.0975286
1	28475000	28525000	28500000	0.0994894
1	28500000	28550000	28525000	0.125123
1	28525000	28575000	28550000	0.0700572
1	28550000	28600000	28575000	0.108783
1	28575000	28625000	28600000	0.0799632
1	28600000	28650000	28625000	0.124387
1	28625000	28675000	28650000	0.119158
1	28650000	28700000	28675000	0.12453
1	28675000	28725000	28700000	0.135723
1	28700000	28750000	28725000	0.15
1	28725000	28775000	28750000	0.0960989
1	28750000	28800000	28775000	0.108007
1	28775000	28825000	28800000	0.12502
1	28800000	28850000	28825000	0.129616
1	28825000	28875000	28850000	0.130147
1	28850000	28900000	28875000	0.146814
1	28875000	28925000	28900000	0.111806
1	28900000	28950000	28925000	0.0660948
1	28925000	28975000	28950000	0.0709559
1	29000000	29050000	29025000	0.0701797
1	29025000	29075000	29050000	0.0637459
1	30975000	31025000	31000000	0.0606209
1	31025000	31075000	31050000	0.0880515
1	31050000	31100000	31075000	0.0705678
1	31650000	31700000	31675000	0.0625
1	31750000	31800000	31775000	0.0890931
1	31775000	31825000	31800000	0.0756944
1	31800000	31850000	31825000	0.0791667
1	31825000	31875000	31850000	0.108333
1	31850000	31900000	31875000	0.116667
1	31875000	31925000	31900000	0.123264
1	31900000	31950000	31925000	0.119097
1	31925000	31975000	31950000	0.109375
1	31950000	32000000	31975000	0.0784722
1	31975000	32025000	32000000	0.0770833
1	32000000	32050000	32025000	0.0940972
1	32025000	32075000	32050000	0.134375
1	32050000	32100000	32075000	0.151389
1	32075000	32125000	32100000	0.149653
1	32100000	32150000	32125000	0.162153
1	32125000	32175000	32150000	0.164931
1	32150000	32200000	32175000	0.147222
1	32175000	32225000	32200000	0.145833
1	32200000	32250000	32225000	0.126389
1	32225000	32275000	32250000	0.113889
1	32400000	32450000	32425000	0.0840278
1	32425000	32475000	32450000	0.0989583
1	32450000	32500000	32475000	0.0704861
1	32475000	32525000	32500000	0.0670139
1	32500000	32550000	32525000	0.078125
1	32700000	32750000	32725000	0.0720997
1	32725000	32775000	32750000	0.0724469
1	32750000	32800000	32775000	0.0760417
1	32775000	32825000	32800000	0.0836806
1	32825000	32875000	32850000	0.0839257
1	32850000	32900000	32875000	0.079759
1	32875000	32925000	32900000	0.0734273
1	33100000	33150000	33125000	0.0656046
1	33175000	33225000	33200000	0.0614379
1	33350000	33400000	33375000	0.0627247
1	33900000	33950000	33925000	0.063174
1	33925000	33975000	33950000	0.0704657
1	33950000	34000000	33975000	0.0712214
1	34150000	34200000	34175000	0.0900531
1	34175000	34225000	34200000	0.109416
1	34200000	34250000	34225000	0.163154
1	34225000	34275000	34250000	0.144199
1	34250000	34300000	34275000	0.111091
1	34275000	34325000	34300000	0.0809028
1	34675000	34725000	34700000	0.0619894
1	34700000	34750000	34725000	0.0873366
1	34725000	34775000	34750000	0.0730188
1	39575000	39625000	39600000	0.0652369
1	39600000	39650000	39625000	0.0720792
1	39625000	39675000	39650000	0.0735294
1	39650000	39700000	39675000	0.0701389
1	39675000	39725000	39700000	0.0701389
1	39700000	39750000	39725000	0.0697917
1	39725000	39775000	39750000	0.0697917
1	39750000	39800000	39775000	0.0697917
1	39775000	39825000	39800000	0.0651144
1	39800000	39850000	39825000	0.0665033
1	39825000	39875000	39850000	0.0619894
1	40675000	40725000	40700000	0.0622345
1	43275000	43325000	43300000	0.0651348
1	43350000	43400000	43375000	0.0638276
1	43375000	43425000	43400000	0.0703227
1	43400000	43450000	43425000	0.0685662
1	47000000	47050000	47025000	0.0645016
1	47025000	47075000	47050000	0.0658905
1	47050000	47100000	47075000	0.0687296
1	47075000	47125000	47100000	0.0610294
1	48500000	48550000	48525000	0.0628064
1	48550000	48600000	48575000	0.0875613
1	48575000	48625000	48600000	0.0874796
1	48600000	48650000	48625000	0.106373
1	48625000	48675000	48650000	0.0813113
1	48650000	48700000	48675000	0.0787582
1	48675000	48725000	48700000	0.0723243
1	54000000	54050000	54025000	0.0606209
1	54125000	54175000	54150000	0.106516
1	54150000	54200000	54175000	0.126532
1	54175000	54225000	54200000	0.108987
1	54200000	54250000	54225000	0.109416
1	54225000	54275000	54250000	0.108517
1	54250000	54300000	54275000	0.0864992
1	54275000	54325000	54300000	0.0673815
1	54300000	54350000	54325000	0.0882149
1	54325000	54375000	54350000	0.0831087
1	54350000	54400000	54375000	0.0751225
1	54375000	54425000	54400000	0.0751225
1	54400000	54450000	54425000	0.0751225
1	54425000	54475000	54450000	0.0751225
1	54450000	54500000	54475000	0.0718546
1	54475000	54525000	54500000	0.0718546
1	54500000	54550000	54525000	0.0718546
1	54525000	54575000	54550000	0.0718546
1	54550000	54600000	54575000	0.0718546
1	54575000	54625000	54600000	0.0718546
1	54600000	54650000	54625000	0.0718546
1	54625000	54675000	54650000	0.0718546
1	54650000	54700000	54675000	0.0905637
1	54675000	54725000	54700000	0.0775735
1	54700000	54750000	54725000	0.105923
1	54725000	54775000	54750000	0.0909722
1	54750000	54800000	54775000	0.0765319
1	54775000	54825000	54800000	0.0818423
1	54800000	54850000	54825000	0.0981413
1	54825000	54875000	54850000	0.0958538
1	55000000	55050000	55025000	0.142198
1	55025000	55075000	55050000	0.146181
1	55050000	55100000	55075000	0.110764
1	55075000	55125000	55100000	0.106597
1	55100000	55150000	55125000	0.160069
1	55125000	55175000	55150000	0.140278
1	55150000	55200000	55175000	0.0805556
1	55175000	55225000	55200000	0.0777778
1	55200000	55250000	55225000	0.0895833
1	55225000	55275000	55250000	0.103472
1	55250000	55300000	55275000	0.0874183
1	55275000	55325000	55300000	0.0867239
1	55300000	55350000	55325000	0.0901961
1	55325000	55375000	55350000	0.0856822
1	55350000	55400000	55375000	0.120057
1	57575000	57625000	57600000	0.0712418
1	57600000	57650000	57625000	0.0931373
1	57625000	57675000	57650000	0.0872753
1	57650000	57700000	57675000	0.0730188
1	57825000	57875000	57850000	0.0631536
1	57850000	57900000	57875000	0.0662786
1	57875000	57925000	57900000	0.0771446
1	57900000	57950000	57925000	0.0911152
1	57925000	57975000	57950000	0.095241
1	57950000	58000000	57975000	0.109212
1	57975000	58025000	58000000	0.103676
1	58000000	58050000	58025000	0.0982639
1	58025000	58075000	58050000	0.1394
1	58050000	58100000	58075000	0.0699346
1	58550000	58600000	58575000	0.0922998
1	58775000	58825000	58800000	0.0612541
1	58800000	58850000	58825000	0.0623979
1	61050000	61100000	61075000	0.0642361
1	61075000	61125000	61100000	0.0625
1	61325000	61375000	61350000	0.0687092
1	61350000	61400000	61375000	0.0673815
1	61500000	61550000	61525000	0.085192
1	61525000	61575000	61550000	0.10719
1	61550000	61600000	61575000	0.0929534
1	61575000	61625000	61600000	0.0885212
1	61600000	61650000	61625000	0.101368
1	61625000	61675000	61650000	0.0905433
1	61650000	61700000	61675000	0.0801266
1	61675000	61725000	61700000	0.06346
1	61700000	61750000	61725000	0.113133
1	61725000	61775000	61750000	0.102022
1	61750000	61800000	61775000	0.0787582
1	61775000	61825000	61800000	0.110764
1	61800000	61850000	61825000	0.104167
1	61825000	61875000	61850000	0.0972222
1	61850000	61900000	61875000	0.09375
1	61875000	61925000	61900000	0.0717525
1	61900000	61950000	61925000	0.0606413
1	63150000	63200000	63175000	0.0618056
1	63175000	63225000	63200000	0.0746528
1	63200000	63250000	63225000	0.0628472
1	63225000	63275000	63250000	0.0682802
1	64325000	64375000	64350000	0.0768995
1	64350000	64400000	64375000	0.0668913
1	64375000	64425000	64400000	0.0757149
1	64400000	64450000	64425000	0.0666871
1	64475000	64525000	64500000	0.061826
1	64500000	64550000	64525000	0.0783088
1	64525000	64575000	64550000	0.0838235
1	64550000	64600000	64575000	0.0903799
1	64575000	64625000	64600000	0.0969771
1	64600000	64650000	64625000	0.0814542
1	64625000	64675000	64650000	0.0788399
1	64650000	64700000	64675000	0.0798815
1	64675000	64725000	64700000	0.0820874
1	65850000	65900000	65875000	0.0737541
1	65875000	65925000	65900000	0.0646855
1	65900000	65950000	65925000	0.0947917
1	65925000	65975000	65950000	0.10625
1	65950000	66000000	65975000	0.111458
1	65975000	66025000	66000000	0.103819
1	66000000	66050000	66025000	0.0724673
1	66025000	66075000	66050000	0.0726511
1	66050000	66100000	66075000	0.0644812
1	69525000	69575000	69550000	0.0708129
1	69550000	69600000	69575000	0.0902574
1	69925000	69975000	69950000	0.0621936
1	69975000	70025000	70000000	0.0659109
1	70150000	70200000	70175000	0.0632353
1	70175000	70225000	70200000	0.0698325
1	70375000	70425000	70400000	0.0706087
1	70400000	70450000	70425000	0.0669118
1	70425000	70475000	70450000	0.0631944
1	70450000	70500000	70475000	0.0684028
1	71350000	71400000	71375000	0.0707721
1	71375000	71425000	71400000	0.10962
1	71400000	71450000	71425000	0.102247
1	71425000	71475000	71450000	0.0872958
1	71450000	71500000	71475000	0.0850286
1	71825000	71875000	71850000	0.0677696
1	81900000	81950000	81925000	0.0862745
1	81925000	81975000	81950000	0.0723856
1	81950000	82000000	81975000	0.0671773
1	90375000	90425000	90400000	0.0670956
1	90400000	90450000	90425000	0.0736928
1	90425000	90475000	90450000	0.0620302
1	90450000	90500000	90475000	0.0697712
1	91825000	91875000	91850000	0.0768382
1	91850000	91900000	91875000	0.0829861
1	91875000	91925000	91900000	0.0631536
1	92000000	92050000	92025000	0.0609681
1	94500000	94550000	94525000	0.0654003
1	94575000	94625000	94600000	0.0628064
1	94600000	94650000	94625000	0.081924
1	95075000	95125000	95100000	0.067116
1	95100000	95150000	95125000	0.0657884
1	95125000	95175000	95150000	0.0888072
1	95150000	95200000	95175000	0.09471
1	95175000	95225000	95200000	0.0785335
1	95200000	95250000	95225000	0.070241
1	95225000	95275000	95250000	0.0670139
1	95250000	95300000	95275000	0.0614583
1	95275000	95325000	95300000	0.0614583
1	95300000	95350000	95325000	0.0614583
1	95325000	95375000	95350000	0.0646446
1	95350000	95400000	95375000	0.0983864
1	95450000	95500000	95475000	0.0650735
1	95475000	95525000	95500000	0.0636846
1	95500000	95550000	95525000	0.0636846
1	98950000	99000000	98975000	0.0668096
1	98975000	99025000	99000000	0.0652165
1	99000000	99050000	99025000	0.0751225
1	99075000	99125000	99100000	0.0621936
1	99725000	99775000	99750000	0.159661
1	99750000	99800000	99775000	0.168321
1	99775000	99825000	99800000	0.174857
1	99800000	99850000	99825000	0.185478
1	99825000	99875000	99850000	0.167913
1	99850000	99900000	99875000	0.170118
1	99875000	99925000	99900000	0.15627
1	99900000	99950000	99925000	0.143035
1	99925000	99975000	99950000	0.154493
1	99950000	100000000	99975000	0.159048
1	99975000	100025000	100000000	0.0953227
1	100000000	100050000	100025000	0.110253
1	100025000	100075000	100050000	0.111377
1	100050000	100100000	100075000	0.0665237
1	100175000	100225000	100200000	0.0784518
1	100200000	100250000	100225000	0.119894
1	100225000	100275000	100250000	0.144587
1	100250000	100300000	100275000	0.126144
1	100300000	100350000	100325000	0.122038
1	100325000	100375000	100350000	0.101511
1	100375000	100425000	100400000	0.0917279
1	100400000	100450000	100425000	0.0791462
1	100425000	100475000	100450000	0.0875408
1	100450000	100500000	100475000	0.0786152
1	101375000	101425000	101400000	0.0665033
1	101450000	101500000	101475000	0.0747345
1	101475000	101525000	101500000	0.0806373
1	101500000	101550000	101525000	0.0725286
1	101525000	101575000	101550000	0.118015
1	101550000	101600000	101575000	0.103288
1	101575000	101625000	101600000	0.102226
1	101600000	101650000	101625000	0.0940564
1	101625000	101675000	101650000	0.0824551
1	103225000	103275000	103250000	0.0607843
1	103300000	103350000	103325000	0.0647876
1	103325000	103375000	103350000	0.0662582
1	103350000	103400000	103375000	0.061152
1	103375000	103425000	103400000	0.0683824
1	103400000	103450000	103425000	0.062357
1	104275000	104325000	104300000	0.0607639
1	104300000	104350000	104325000	0.0607639
1	104325000	104375000	104350000	0.0607639
1	104350000	104400000	104375000	0.0607639
1	104375000	104425000	104400000	0.0607639
1	104400000	104450000	104425000	0.0659722
1	104450000	104500000	104475000	0.0664216
1	108000000	108050000	108025000	0.0668301
1	108025000	108075000	108050000	0.0716912
1	163925000	163975000	163950000	0.0920139
1	163950000	164000000	163975000	0.090625
1	163975000	164025000	164000000	0.0638889
1	164000000	164050000	164025000	0.0638889
1	164025000	164075000	164050000	0.0812092
1	164050000	164100000	164075000	0.0673203
1	164125000	164175000	164150000	0.078942
1	164150000	164200000	164175000	0.0845792
1	165025000	165075000	165050000	0.060723
1	165050000	165100000	165075000	0.0680147
1	165075000	165125000	165100000	0.0923203
1	165100000	165150000	165125000	0.0924632
1	165125000	165175000	165150000	0.0688521
1	165150000	165200000	165175000	0.0709355
1	165175000	165225000	165200000	0.0771855
1	165200000	165250000	165225000	0.0802083
1	165225000	165275000	165250000	0.0770833
1	165250000	165300000	165275000	0.0770833
1	165275000	165325000	165300000	0.0739583
1	165300000	165350000	165325000	0.0652778
1	166100000	166150000	166125000	0.0646038
1	167050000	167100000	167075000	0.0656454
1	167075000	167125000	167100000	0.0998162
1	167100000	167150000	167125000	0.0940359
1	167125000	167175000	167150000	0.142994
1	167150000	167200000	167175000	0.128554
1	167175000	167225000	167200000	0.188685
1	167200000	167250000	167225000	0.24181
1	167225000	167275000	167250000	0.233476
1	167250000	167300000	167275000	0.264032
1	167275000	167325000	167300000	0.235764
1	167300000	167350000	167325000	0.130208
1	167325000	167375000	167350000	0.185417
1	167350000	167400000	167375000	0.171528
1	167375000	167425000	167400000	0.157639
1	167400000	167450000	167425000	0.151736
1	167425000	167475000	167450000	0.151736
1	167450000	167500000	167475000	0.148366
1	167475000	167525000	167500000	0.14906
1	167500000	167550000	167525000	0.135172
1	167525000	167575000	167550000	0.0849469
1	176975000	177025000	177000000	0.0666462
1	177000000	177050000	177025000	0.0745915
1	177200000	177250000	177225000	0.0663194
1	177225000	177275000	177250000	0.0844975
1	177300000	177350000	177325000	0.0894608
1	177325000	177375000	177350000	0.106066
1	177350000	177400000	177375000	0.0786152
1	178000000	178050000	178025000	0.0689542
1	178025000	178075000	178050000	0.0689542
1	181325000	181375000	181350000	0.0687704
1	190475000	190525000	190500000	0.0636438
1	190500000	190550000	190525000	0.0662173
1	191450000	191500000	191475000	0.0633987
1	191650000	191700000	191675000	0.0638276
1	191675000	191725000	191700000	0.0627859
1	213150000	213200000	213175000	0.0899306
1	213175000	213225000	213200000	0.0899306
1	213200000	213250000	213225000	0.145833
1	213225000	213275000	213250000	0.145833
1	213250000	213300000	213275000	0.145833
1	213275000	213325000	213300000	0.158681
1	213300000	213350000	213325000	0.0911152
1	248975000	249025000	249000000	0.0685253
1	249000000	249050000	249025000	0.0654003
1	250575000	250625000	250600000	0.067933
1	250600000	250650000	250625000	0.0755719
1	250625000	250675000	250650000	0.0780637
1	250650000	250700000	250675000	0.0996528
1	250675000	250725000	250700000	0.107986
1	250700000	250750000	250725000	0.0678922
1	251325000	251375000	251350000	0.0728554
1	251350000	251400000	251375000	0.0719771
1	255650000	255700000	255675000	0.0703431
1	255675000	255725000	255700000	0.154841
1	255700000	255750000	255725000	0.132618
1	255725000	255775000	255750000	0.11489
1	255750000	255800000	255775000	0.116176
1	257025000	257075000	257050000	0.107292
1	257050000	257100000	257075000	0.111172
1	257075000	257125000	257100000	0.130453
1	257100000	257150000	257125000	0.10623
1	257125000	257175000	257150000	0.113113
1	257150000	257200000	257175000	0.112071
1	257175000	257225000	257200000	0.129208
1	258800000	258850000	258825000	0.0781658
1	258875000	258925000	258900000	0.0943627
1	258900000	258950000	258925000	0.091585
1	258925000	258975000	258950000	0.0911969
1	258950000	259000000	258975000	0.0805147
1	258975000	259025000	259000000	0.0784722
1	259000000	259050000	259025000	0.0796977
1	284600000	284650000	284625000	0.0606005
1	286200000	286250000	286225000	0.0685253
1	286225000	286275000	286250000	0.0633783
1	286250000	286300000	286275000	0.0704861
1	288525000	288575000	288550000	0.061152
1	288550000	288600000	288575000	0.0655637
1	288575000	288625000	288600000	0.0822917
1	288600000	288650000	288625000	0.0850694
1	294525000	294575000	294550000	0.0713031
1	294550000	294600000	294575000	0.0800041
1	294575000	294625000	294600000	0.0690564
1	297325000	297375000	297350000	0.0784518
1	297350000	297400000	297375000	0.121507
1	297375000	297425000	297400000	0.101532
1	297400000	297450000	297425000	0.108558
1	297425000	297475000	297450000	0.11585
1	297450000	297500000	297475000	0.0951797
1	297475000	297525000	297500000	0.0808007
1	297500000	297550000	297525000	0.0835784
1	297525000	297575000	297550000	0.0664828
1	297600000	297650000	297625000	0.0647059
1	298075000	298125000	298100000	0.066442
1	298100000	298150000	298125000	0.0773284
1	298125000	298175000	298150000	0.0811683
1	298150000	298200000	298175000	0.0881944
1	298175000	298225000	298200000	0.0715278
1	306525000	306575000	306550000	0.0975899
1	306550000	306600000	306575000	0.0704861
1	312600000	312650000	312625000	0.063317
2	1950000	2000000	1975000	0.0690359
2	1975000	2025000	2000000	0.0647672
2	8200000	8250000	8225000	0.072018
2	8225000	8275000	8250000	0.0756944
2	12425000	12475000	12450000	0.079616
2	12725000	12775000	12750000	0.0813113
2	12750000	12800000	12775000	0.0642974
2	12775000	12825000	12800000	0.0693627
2	12800000	12850000	12825000	0.0705065
2	14075000	14125000	14100000	0.0673407
2	18550000	18600000	18575000	0.0806373
2	18575000	18625000	18600000	0.0807598
2	18600000	18650000	18625000	0.0825368
2	23575000	23625000	23600000	0.0985498
2	23600000	23650000	23625000	0.0786152
2	23775000	23825000	23800000	0.0767565
2	27650000	27700000	27675000	0.0632149
2	27675000	27725000	27700000	0.0677492
2	40425000	40475000	40450000	0.0649306
2	40450000	40500000	40475000	0.0745098
2	41275000	41325000	41300000	0.0667075
2	41900000	41950000	41925000	0.071058
2	45225000	45275000	45250000	0.0633578
2	45375000	45425000	45400000	0.0637051
2	45400000	45450000	45425000	0.0631127
2	46175000	46225000	46200000	0.0877247
2	46200000	46250000	46225000	0.107578
2	46225000	46275000	46250000	0.0946691
2	46250000	46300000	46275000	0.0909518
2	46275000	46325000	46300000	0.0735498
2	47200000	47250000	47225000	0.063317
2	47225000	47275000	47250000	0.08221
2	47250000	47300000	47275000	0.092402
2	47275000	47325000	47300000	0.107067
2	47300000	47350000	47325000	0.0801879
2	47325000	47375000	47350000	0.0671977
2	47500000	47550000	47525000	0.0709355
2	48425000	48475000	48450000	0.0910539
2	48450000	48500000	48475000	0.0987541
2	48475000	48525000	48500000	0.120282
2	48500000	48550000	48525000	0.106577
2	48525000	48575000	48550000	0.0769812
2	48550000	48600000	48575000	0.086009
2	48575000	48625000	48600000	0.0839257
2	48600000	48650000	48625000	0.078799
2	48625000	48675000	48650000	0.0899101
2	48650000	48700000	48675000	0.0899101
2	48700000	48750000	48725000	0.0763889
2	48750000	48800000	48775000	0.119097
2	48775000	48825000	48800000	0.129167
2	48800000	48850000	48825000	0.120098
2	48825000	48875000	48850000	0.113848
2	48850000	48900000	48875000	0.11201
2	48875000	48925000	48900000	0.114788
2	48900000	48950000	48925000	0.106454
2	48950000	49000000	48975000	0.0998979
2	48975000	49025000	49000000	0.0998979
2	49000000	49050000	49025000	0.064951
2	49025000	49075000	49050000	0.0673815
2	49050000	49100000	49075000	0.0673815
2	49075000	49125000	49100000	0.0691176
2	49100000	49150000	49125000	0.0920343
2	49125000	49175000	49150000	0.0944444
2	49150000	49200000	49175000	0.0767361
2	49175000	49225000	49200000	0.0699959
2	49200000	49250000	49225000	0.132843
2	49225000	49275000	49250000	0.124857
2	49250000	49300000	49275000	0.0956904
2	49275000	49325000	49300000	0.126164
2	49300000	49350000	49325000	0.113623
2	49325000	49375000	49350000	0.099469
2	49350000	49400000	49375000	0.0763889
2	49375000	49425000	49400000	0.0744281
2	50100000	50150000	50125000	0.0675654
2	51375000	51425000	51400000	0.0607639
2	51400000	51450000	51425000	0.0708333
2	70175000	70225000	70200000	0.0613358
2	81475000	81525000	81500000	0.0667688
2	81500000	81550000	81525000	0.0806577
2	81525000	81575000	81550000	0.0801471
2	81550000	81600000	81575000	0.0698325
2	81575000	81625000	81600000	0.0901144
2	81600000	81650000	81625000	0.091442
2	81625000	81675000	81650000	0.0905025
2	81650000	81700000	81675000	0.105086
2	81675000	81725000	81700000	0.0899306
2	81900000	81950000	81925000	0.0630923
2	83500000	83550000	83525000	0.0623775
2	84750000	84800000	84775000	0.0629902
2	85650000	85700000	85675000	0.0730188
2	85675000	85725000	85700000	0.0635417
2	85725000	85775000	85750000	0.0822917
2	85750000	85800000	85775000	0.0822917
2	85775000	85825000	85800000	0.0795139
2	85800000	85850000	85825000	0.0759804
2	85825000	85875000	85850000	0.0830065
2	86075000	86125000	86100000	0.0617034
2	86325000	86375000	86350000	0.079085
2	86350000	86400000	86375000	0.102002
2	86375000	86425000	86400000	0.09471
2	86400000	86450000	86425000	0.100776
2	86425000	86475000	86450000	0.107802
2	86450000	86500000	86475000	0.0934641
2	86475000	86525000	86500000	0.0938317
2	86500000	86550000	86525000	0.0683007
2	86525000	86575000	86550000	0.0777982
2	86550000	86600000	86575000	0.069567
2	86575000	86625000	86600000	0.0865809
2	86600000	86650000	86625000	0.0965482
2	86625000	86675000	86650000	0.0861315
2	86650000	86700000	86675000	0.10384
2	86675000	86725000	86700000	0.0956291
2	86700000	86750000	86725000	0.0825163
2	86725000	86775000	86750000	0.0802696
2	86750000	86800000	86775000	0.102247
2	86775000	86825000	86800000	0.114481
2	86800000	86850000	86825000	0.0981209
2	86825000	86875000	86850000	0.113276
2	86850000	86900000	86875000	0.0884191
2	86875000	86925000	86900000	0.0645833
2	87450000	87500000	87475000	0.0760212
2	87525000	87575000	87550000	0.0616626
2	88600000	88650000	88625000	0.0827002
2	88650000	88700000	88675000	0.0627247
2	88675000	88725000	88700000	0.0801062
2	88700000	88750000	88725000	0.0709763
2	88725000	88775000	88750000	0.0734477
2	88750000	88800000	88775000	0.0878064
2	89500000	89550000	89525000	0.0677288
2	89525000	89575000	89550000	0.0728145
2	91150000	91200000	91175000	0.0708538
2	91175000	91225000	91200000	0.0762459
2	91200000	91250000	91225000	0.0875817
2	91225000	91275000	91250000	0.0654412
2	91250000	91300000	91275000	0.0730188
2	91275000	91325000	91300000	0.0663603
2	93375000	93425000	93400000	0.0640931
2	93400000	93450000	93425000	0.0644404
2	97475000	97525000	97500000	0.0812908
2	97500000	97550000	97525000	0.0710172
2	97525000	97575000	97550000	0.0660539
2	100800000	100850000	100825000	0.0643791
2	100825000	100875000	100850000	0.0747345
2	102950000	103000000	102975000	0.0659109
2	102975000	103025000	103000000	0.0885212
2	103000000	103050000	103025000	0.0868873
2	103025000	103075000	103050000	0.0868873
2	103050000	103100000	103075000	0.0875817
2	103075000	103125000	103100000	0.0879289
2	103100000	103150000	103125000	0.0911969
2	103125000	103175000	103150000	0.103697
2	103150000	103200000	103175000	0.107782
2	103175000	103225000	103200000	0.106087
2	103200000	103250000	103225000	0.107128
2	104550000	104600000	104575000	0.060723
2	106400000	106450000	106425000	0.0657271
2	106425000	106475000	106450000	0.0657271
2	106450000	106500000	106475000	0.0622549
2	106475000	106525000	106500000	0.0642361
2	106500000	106550000	106525000	0.0642361
2	106525000	106575000	106550000	0.0642361
2	106550000	106600000	106575000	0.0617851
2	106575000	106625000	106600000	0.0617851
2	106725000	106775000	106750000	0.0783088
2	106750000	106800000	106775000	0.0783088
2	106775000	106825000	106800000	0.0689338
2	106800000	106850000	106825000	0.0828227
2	106825000	106875000	106850000	0.08221
2	106850000	106900000	106875000	0.081393
2	106875000	106925000	106900000	0.0808415
2	110900000	110950000	110925000	0.0657884
2	110925000	110975000	110950000	0.0686887
2	110950000	111000000	110975000	0.0813317
2	110975000	111025000	111000000	0.0724265
2	111000000	111050000	111025000	0.100041
2	111025000	111075000	111050000	0.0880106
2	111050000	111100000	111075000	0.0765319
2	111075000	111125000	111100000	0.0755515
2	111100000	111150000	111125000	0.101491
2	111125000	111175000	111150000	0.0637868
2	111150000	111200000	111175000	0.0636642
2	112100000	112150000	112125000	0.0861111
2	112125000	112175000	112150000	0.0910948
2	112150000	112200000	112175000	0.0833333
2	112175000	112225000	112200000	0.0966299
2	112200000	112250000	112225000	0.110539
2	112225000	112275000	112250000	0.0772059
2	112250000	112300000	112275000	0.0681373
2	113675000	113725000	113700000	0.0662377
2	118175000	118225000	118200000	0.0663194
2	118200000	118250000	118225000	0.110621
2	118225000	118275000	118250000	0.0831291
2	118250000	118300000	118275000	0.0888276
2	118275000	118325000	118300000	0.0979371
2	118300000	118350000	118325000	0.0961806
2	118325000	118375000	118350000	0.0760417
2	118350000	118400000	118375000	0.097018
2	118375000	118425000	118400000	0.119301
2	120250000	120300000	120275000	0.0636438
2	120275000	120325000	120300000	0.0698938
2	121425000	121475000	121450000	0.066299
2	122400000	122450000	122425000	0.0887051
2	122425000	122475000	122450000	0.0668505
2	122450000	122500000	122475000	0.0860703
2	122475000	122525000	122500000	0.10623
2	122500000	122550000	122525000	0.121099
2	122525000	122575000	122550000	0.127002
2	122550000	122600000	122575000	0.121793
2	122575000	122625000	122600000	0.136724
2	122600000	122650000	122625000	0.142443
2	122625000	122675000	122650000	0.150511
2	122650000	122700000	122675000	0.152247
2	122675000	122725000	122700000	0.156597
2	122700000	122750000	122725000	0.107986
2	122725000	122775000	122750000	0.120037
2	122750000	122800000	122775000	0.134783
2	122775000	122825000	122800000	0.160968
2	122800000	122850000	122825000	0.169955
2	122825000	122875000	122850000	0.175511
2	122850000	122900000	122875000	0.144833
2	122875000	122925000	122900000	0.110682
2	122900000	122950000	122925000	0.102349
2	122925000	122975000	122950000	0.0750204
2	122950000	123000000	122975000	0.0837623
2	122975000	123025000	123000000	0.0834967
2	123000000	123050000	123025000	0.0771038
2	123025000	123075000	123050000	0.0659518
2	123200000	123250000	123225000	0.0683619
2	123225000	123275000	123250000	0.0690972
2	123275000	123325000	123300000	0.139338
2	123300000	123350000	123325000	0.138419
2	123325000	123375000	123350000	0.0978554
2	123350000	123400000	123375000	0.110355
2	123375000	123425000	123400000	0.118607
2	123400000	123450000	123425000	0.118607
2	123425000	123475000	123450000	0.110539
2	123450000	123500000	123475000	0.136315
2	123475000	123525000	123500000	0.146528
2	123500000	123550000	123525000	0.181107
2	123525000	123575000	123550000	0.208946
2	123550000	123600000	123575000	0.244056
2	123575000	123625000	123600000	0.235376
2	123600000	123650000	123625000	0.262704
2	123625000	123675000	123650000	0.292913
2	123650000	123700000	123675000	0.305535
2	123675000	123725000	123700000	0.2904
2	123700000	123750000	123725000	0.269853
2	123725000	123775000	123750000	0.250899
2	123750000	123800000	123775000	0.241524
2	123775000	123825000	123800000	0.241524
2	123800000	123850000	123825000	0.243607
2	123825000	123875000	123850000	0.257435
2	123850000	123900000	123875000	0.220588
2	123875000	123925000	123900000	0.170261
2	123900000	123950000	123925000	0.168056
2	123925000	123975000	123950000	0.201552
2	123950000	124000000	123975000	0.252921
2	123975000	124025000	124000000	0.2471
2	124000000	124050000	124025000	0.264481
2	124025000	124075000	124050000	0.241646
2	124050000	124100000	124075000	0.184375
2	124075000	124125000	124100000	0.175735
2	124100000	124150000	124125000	0.111969
2	124125000	124175000	124150000	0.111744
2	124150000	124200000	124175000	0.0796773
2	124175000	124225000	124200000	0.0641953
2	124325000	124375000	124350000	0.0668096
2	124550000	124600000	124575000	0.083844
2	124575000	124625000	124600000	0.11011
2	124600000	124650000	124625000	0.102574
2	124625000	124675000	124650000	0.0978145
2	124650000	124700000	124675000	0.0927696
2	124675000	124725000	124700000	0.102083
2	124700000	124750000	124725000	0.139502
2	124725000	124775000	124750000	0.0775123
2	124750000	124800000	124775000	0.108456
2	124775000	124825000	124800000	0.114645
2	124800000	124850000	124825000	0.0715891
2	124825000	124875000	124850000	0.0734477
2	124850000	124900000	124875000	0.0722222
2	124875000	124925000	124900000	0.0829861
2	124900000	124950000	124925000	0.103819
2	124925000	124975000	124950000	0.107639
2	124950000	125000000	124975000	0.0950776
2	124975000	125025000	125000000	0.0794526
2	125000000	125050000	125025000	0.0738154
2	125050000	125100000	125075000	0.0695057
2	125100000	125150000	125125000	0.0636846
2	125200000	125250000	125225000	0.0612541
2	125425000	125475000	125450000	0.068607
2	125475000	125525000	125500000	0.0627451
2	125500000	125550000	125525000	0.0718954
2	126200000	126250000	126225000	0.0831495
2	126225000	126275000	126250000	0.107373
2	126250000	126300000	126275000	0.0898284
2	126275000	126325000	126300000	0.0943423
2	126300000	126350000	126325000	0.0913603
2	127000000	127050000	127025000	0.0675041
2	127025000	127075000	127050000	0.0677083
2	127050000	127100000	127075000	0.108374
2	127075000	127125000	127100000	0.115543
2	127100000	127150000	127125000	0.113868
2	127125000	127175000	127150000	0.115053
2	127150000	127200000	127175000	0.0892361
2	129175000	129225000	129200000	0.0753881
2	129375000	129425000	129400000	0.0618668
2	129775000	129825000	129800000	0.069281
2	129800000	129850000	129825000	0.0689951
2	129825000	129875000	129850000	0.0822917
2	129850000	129900000	129875000	0.0992034
2	129875000	129925000	129900000	0.108905
2	129900000	129950000	129925000	0.119424
2	129925000	129975000	129950000	0.0969771
2	129950000	130000000	129975000	0.144322
2	130275000	130325000	130300000	0.0832925
2	130300000	130350000	130325000	0.108701
2	130325000	130375000	130350000	0.0866013
2	130350000	130400000	130375000	0.114032
2	130600000	130650000	130625000	0.073509
2	130625000	130675000	130650000	0.0695057
2	130675000	130725000	130700000	0.0992851
2	130725000	130775000	130750000	0.101266
2	130750000	130800000	130775000	0.106924
2	130775000	130825000	130800000	0.10864
2	130800000	130850000	130825000	0.0729779
2	130825000	130875000	130850000	0.0643995
2	131200000	131250000	131225000	0.0649714
2	131225000	131275000	131250000	0.061152
2	132975000	133025000	133000000	0.0731822
2	133000000	133050000	133025000	0.0727328
2	133025000	133075000	133050000	0.0776757
2	133050000	133100000	133075000	0.081107
2	133075000	133125000	133100000	0.0890523
2	133200000	133250000	133225000	0.0606005
2	133225000	133275000	133250000	0.0764502
2	133775000	133825000	133800000	0.087357
2	133800000	133850000	133825000	0.0726511
2	134275000	134325000	134300000	0.0789828
2	134300000	134350000	134325000	0.0888276
2	134325000	134375000	134350000	0.0632761
2	134675000	134725000	134700000	0.0657884
2	134700000	134750000	134725000	0.0719567
2	135475000	135525000	135500000	0.0766953
2	135675000	135725000	135700000	0.0614175
2	140900000	140950000	140925000	0.0795139
2	141275000	141325000	141300000	0.0623979
2	141600000	141650000	141625000	0.0769404
2	141675000	141725000	141700000	0.117279
2	141700000	141750000	141725000	0.0799837
2	141725000	141775000	141750000	0.0779412
2	141750000	141800000	141775000	0.0651552
2	141850000	141900000	141875000	0.0904616
2	141875000	141925000	141900000	0.0896446
2	141900000	141950000	141925000	0.075143
2	144200000	144250000	144225000	0.0808007
2	144225000	144275000	144250000	0.0904208
2	144250000	144300000	144275000	0.0910131
2	144300000	144350000	144325000	0.0692198
2	144325000	144375000	144350000	0.0793913
2	144350000	144400000	144375000	0.0930964
2	144375000	144425000	144400000	0.123468
2	144400000	144450000	144425000	0.0613562
2	144525000	144575000	144550000	0.0620098
2	144550000	144600000	144575000	0.0838235
2	144575000	144625000	144600000	0.0769199
2	144600000	144650000	144625000	0.079085
2	144625000	144675000	144650000	0.0732435
2	144650000	144700000	144675000	0.0759804
2	144675000	144725000	144700000	0.0965891
2	144700000	144750000	144725000	0.0690768
2	145300000	145350000	145325000	0.0618056
2	145525000	145575000	145550000	0.0760417
2	145550000	145600000	145575000	0.0826389
2	146225000	146275000	146250000	0.0642157
2	149800000	149850000	149825000	0.0610498
2	150900000	150950000	150925000	0.0659722
2	152425000	152475000	152450000	0.0725082
2	152875000	152925000	152900000	0.076491
2	152900000	152950000	152925000	0.0847018
2	153125000	153175000	153150000	0.0631127
2	157475000	157525000	157500000	0.0622141
3	2975000	3025000	3000000	0.0772672
3	3000000	3050000	3025000	0.0746936
3	3025000	3075000	3050000	0.0617647
3	3325000	3375000	3350000	0.0767974
3	3475000	3525000	3500000	0.11973
3	3500000	3550000	3525000	0.0690359
3	3650000	3700000	3675000	0.0822917
3	5825000	5875000	5850000	0.0619077
3	6325000	6375000	6350000	0.0853758
3	6350000	6400000	6375000	0.0831291
3	6450000	6500000	6475000	0.069281
3	6975000	7025000	7000000	0.0647467
3	7025000	7075000	7050000	0.0785131
3	7050000	7100000	7075000	0.0784518
3	7075000	7125000	7100000	0.0803309
3	7100000	7150000	7125000	0.0936683
3	7125000	7175000	7150000	0.0894199
3	7350000	7400000	7375000	0.102083
3	7375000	7425000	7400000	0.100347
3	7400000	7450000	7425000	0.0861111
3	11200000	11250000	11225000	0.0609273
3	11225000	11275000	11250000	0.15098
3	11250000	11300000	11275000	0.0773693
3	12125000	12175000	12150000	0.081924
3	12175000	12225000	12200000	0.0636846
3	14800000	14850000	14825000	0.0887459
3	14825000	14875000	14850000	0.101348
3	14850000	14900000	14875000	0.0855596
3	15475000	15525000	15500000	0.0850286
3	15500000	15550000	15525000	0.132394
3	15525000	15575000	15550000	0.12114
3	15550000	15600000	15575000	0.0868873
3	18750000	18800000	18775000	0.0678105
3	19275000	19325000	19300000	0.077982
3	19300000	19350000	19325000	0.0797181
3	19325000	19375000	19350000	0.104024
3	19350000	19400000	19375000	0.0683211
3	19375000	19425000	19400000	0.0692606
3	26350000	26400000	26375000	0.0614379
3	26375000	26425000	26400000	0.0701797
3	26400000	26450000	26425000	0.0766748
3	26425000	26475000	26450000	0.0776552
3	26500000	26550000	26525000	0.0628881
3	30750000	30800000	30775000	0.0659926
3	30775000	30825000	30800000	0.105045
3	30800000	30850000	30825000	0.123162
3	30825000	30875000	30850000	0.125143
3	30850000	30900000	30875000	0.0821691
3	30900000	30950000	30925000	0.104616
3	30925000	30975000	30950000	0.0966299
3	30950000	31000000	30975000	0.111908
3	30975000	31025000	31000000	0.104902
3	31000000	31050000	31025000	0.121916
3	31025000	31075000	31050000	0.111785
3	31050000	31100000	31075000	0.0796364
3	31175000	31225000	31200000	0.0719567
3	31225000	31275000	31250000	0.0784518
3	31250000	31300000	31275000	0.0829657
3	31275000	31325000	31300000	0.0802288
3	31300000	31350000	31325000	0.0624183
3	31325000	31375000	31350000	0.0607639
3	31525000	31575000	31550000	0.0633578
3	32550000	32600000	32575000	0.0638889
3	32575000	32625000	32600000	0.0626634
3	32600000	32650000	32625000	0.065094
3	32625000	32675000	32650000	0.0647467
3	77750000	77800000	77775000	0.0621528
3	77775000	77825000	77800000	0.0659722
3	84050000	84100000	84075000	0.0607639
3	84075000	84125000	84100000	0.0775327
3	84100000	84150000	84125000	0.0768382
3	84125000	84175000	84150000	0.0698938
3	84150000	84200000	84175000	0.0624796
3	84175000	84225000	84200000	0.0656046
3	84200000	84250000	84225000	0.0653595
3	84225000	84275000	84250000	0.0633783
3	85125000	85175000	85150000	0.0808211
3	85150000	85200000	85175000	0.0635417
3	85175000	85225000	85200000	0.0763889
3	85200000	85250000	85225000	0.075
3	85225000	85275000	85250000	0.0620915
3	85575000	85625000	85600000	0.0786356
3	85600000	85650000	85625000	0.0895016
3	85625000	85675000	85650000	0.0919322
3	85650000	85700000	85675000	0.0943627
3	85675000	85725000	85700000	0.0661765
3	87225000	87275000	87250000	0.0905025
3	87250000	87300000	87275000	0.0905025
3	87275000	87325000	87300000	0.0911969
3	87300000	87350000	87325000	0.0911969
3	87325000	87375000	87350000	0.0863358
3	87350000	87400000	87375000	0.0714052
3	87525000	87575000	87550000	0.092116
3	87550000	87600000	87575000	0.0987745
3	87575000	87625000	87600000	0.0958946
3	87600000	87650000	87625000	0.102145
3	87625000	87675000	87650000	0.104575
3	87650000	87700000	87675000	0.0919118
3	87675000	87725000	87700000	0.0973448
3	87700000	87750000	87725000	0.0980596
3	87725000	87775000	87750000	0.0999387
3	87750000	87800000	87775000	0.0870098
3	89750000	89800000	89775000	0.0772059
3	89775000	89825000	89800000	0.0768587
3	89800000	89850000	89825000	0.0717116
3	90350000	90400000	90375000	0.0637255
3	90375000	90425000	90400000	0.0664216
3	90400000	90450000	90425000	0.0656046
3	90425000	90475000	90450000	0.123427
3	90450000	90500000	90475000	0.100082
3	90475000	90525000	90500000	0.0788399
3	90500000	90550000	90525000	0.103207
3	90525000	90575000	90550000	0.0996732
3	90550000	90600000	90575000	0.120384
3	90575000	90625000	90600000	0.123182
3	90600000	90650000	90625000	0.0808619
3	90625000	90675000	90650000	0.0688113
3	90650000	90700000	90675000	0.0611724
3	90675000	90725000	90700000	0.0622141
3	91125000	91175000	91150000	0.0618873
3	91150000	91200000	91175000	0.0664011
3	91650000	91700000	91675000	0.0626021
3	95825000	95875000	95850000	0.0617239
3	95850000	95900000	95875000	0.0640319
3	96375000	96425000	96400000	0.0928922
3	96400000	96450000	96425000	0.0859886
3	96425000	96475000	96450000	0.0727737
3	96450000	96500000	96475000	0.0686479
3	96475000	96525000	96500000	0.0646855
3	96525000	96575000	96550000	0.0615605
3	96550000	96600000	96575000	0.0672794
3	96625000	96675000	96650000	0.0649306
3	97850000	97900000	97875000	0.0713031
3	98825000	98875000	98850000	0.067402
3	98850000	98900000	98875000	0.0622549
3	98900000	98950000	98925000	0.0663399
3	98925000	98975000	98950000	0.0700776
3	99925000	99975000	99950000	0.0637255
3	99950000	100000000	99975000	0.0653391
3	100725000	100775000	100750000	0.0638685
3	104350000	104400000	104375000	0.0720792
3	104375000	104425000	104400000	0.0819444
3	104400000	104450000	104425000	0.10435
3	104425000	104475000	104450000	0.0869894
3	104450000	104500000	104475000	0.0619894
3	104550000	104600000	104575000	0.0923611
3	104575000	104625000	104600000	0.0963644
3	104600000	104650000	104625000	0.0877451
3	104625000	104675000	104650000	0.0785539
3	104650000	104700000	104675000	0.0682802
3	104725000	104775000	104750000	0.0774918
3	104750000	104800000	104775000	0.0777778
3	104775000	104825000	104800000	0.091442
3	104800000	104850000	104825000	0.0836193
3	104825000	104875000	104850000	0.0748775
3	104850000	104900000	104875000	0.0707108
3	104875000	104925000	104900000	0.0640931
3	106875000	106925000	106900000	0.0789011
3	106900000	106950000	106925000	0.0768178
3	106925000	106975000	106950000	0.0764706
3	106950000	107000000	106975000	0.0756536
3	106975000	107025000	107000000	0.0756536
3	107000000	107050000	107025000	0.0617647
3	109650000	109700000	109675000	0.0611724
3	109700000	109750000	109725000	0.061009
3	112150000	112200000	112175000	0.0796773
3	112175000	112225000	112200000	0.150694
3	112200000	112250000	112225000	0.158824
3	112225000	112275000	112250000	0.171773
3	112250000	112300000	112275000	0.168342
3	112275000	112325000	112300000	0.137786
3	112300000	112350000	112325000	0.138194
3	112325000	112375000	112350000	0.138194
3	112350000	112400000	112375000	0.138194
3	112375000	112425000	112400000	0.146181
3	112400000	112450000	112425000	0.191667
3	112425000	112475000	112450000	0.209722
3	112450000	112500000	112475000	0.253472
3	112475000	112525000	112500000	0.217974
3	112500000	112550000	112525000	0.275613
3	112525000	112575000	112550000	0.276083
3	112550000	112600000	112575000	0.215176
3	112575000	112625000	112600000	0.182741
3	112600000	112650000	112625000	0.152512
3	112625000	112675000	112650000	0.115441
3	112650000	112700000	112675000	0.0636642
3	112750000	112800000	112775000	0.11297
3	112775000	112825000	112800000	0.126593
3	112800000	112850000	112825000	0.110682
3	112825000	112875000	112850000	0.113746
3	118075000	118125000	118100000	0.0624387
3	124750000	124800000	124775000	0.0618056
3	127775000	127825000	127800000	0.0657884
3	128450000	128500000	128475000	0.0621732
3	128600000	128650000	128625000	0.0753881
3	128625000	128675000	128650000	0.0789828
3	128650000	128700000	128675000	0.0904616
3	128725000	128775000	128750000	0.0856413
3	128775000	128825000	128800000	0.0788194
3	129500000	129550000	129525000	0.0953636
3	129525000	129575000	129550000	0.112234
3	129550000	129600000	129575000	0.103043
3	129575000	129625000	129600000	0.104167
3	129600000	129650000	129625000	0.109375
3	129625000	129675000	129650000	0.0974265
3	129650000	129700000	129675000	0.102288
3	129675000	129725000	129700000	0.110968
3	129700000	129750000	129725000	0.0759395
3	129725000	129775000	129750000	0.0948938
3	129750000	129800000	129775000	0.0960989
3	129775000	129825000	129800000	0.0670139
3	129800000	129850000	129825000	0.0644199
3	130800000	130850000	130825000	0.0795343
3	130825000	130875000	130850000	0.0943423
3	130850000	130900000	130875000	0.0813113
3	130875000	130925000	130900000	0.0737949
3	130925000	130975000	130950000	0.0684028
3	130950000	131000000	130975000	0.0684028
3	130975000	131025000	131000000	0.0927083
3	131000000	131050000	131025000	0.08654
3	131175000	131225000	131200000	0.0792688
3	131200000	131250000	131225000	0.0769608
3	131775000	131825000	131800000	0.0663194
3	132400000	132450000	132425000	0.0673407
3	132425000	132475000	132450000	0.0693219
3	132450000	132500000	132475000	0.0648897
3	132575000	132625000	132600000	0.0714052
3	132825000	132875000	132850000	0.0644812
3	132900000	132950000	132925000	0.0638072
3	134625000	134675000	134650000	0.0992239
3	134650000	134700000	134675000	0.100735
3	134675000	134725000	134700000	0.103064
3	134700000	134750000	134725000	0.0755515
3	134725000	134775000	134750000	0.115257
3	138150000	138200000	138175000	0.0609681
3	138250000	138300000	138275000	0.065625
3	138275000	138325000	138300000	0.0900123
3	138300000	138350000	138325000	0.105331
3	138325000	138375000	138350000	0.0611315
3	138350000	138400000	138375000	0.0951389
3	138375000	138425000	138400000	0.116973
3	138400000	138450000	138425000	0.119649
3	138425000	138475000	138450000	0.0707108
3	138675000	138725000	138700000	0.0648693
3	139475000	139525000	139500000	0.08029
3	139500000	139550000	139525000	0.104146
3	139525000	139575000	139550000	0.0840686
3	139550000	139600000	139575000	0.108905
3	139575000	139625000	139600000	0.0821487
3	143925000	143975000	143950000	0.0828227
3	143950000	144000000	143975000	0.0772059
4	3275000	3325000	3300000	0.0704248
4	4350000	4400000	4375000	0.0815155
4	4700000	4750000	4725000	0.0626225
4	4850000	4900000	4875000	0.0654208
4	4875000	4925000	4900000	0.0991217
4	4900000	4950000	4925000	0.122324
4	4925000	4975000	4950000	0.13413
4	4950000	5000000	4975000	0.125184
4	4975000	5025000	5000000	0.0815564
4	6775000	6825000	6800000	0.0705882
4	6800000	6850000	6825000	0.0809028
4	6825000	6875000	6850000	0.0722222
4	7150000	7200000	7175000	0.0764706
4	7200000	7250000	7225000	0.0643791
4	7250000	7300000	7275000	0.114583
4	7275000	7325000	7300000	0.078799
4	9450000	9500000	9475000	0.0867443
4	9475000	9525000	9500000	0.0838031
4	9875000	9925000	9900000	0.111438
4	9900000	9950000	9925000	0.0784518
4	10600000	10650000	10625000	0.0645425
4	10625000	10675000	10650000	0.0634804
4	11200000	11250000	11225000	0.0812296
4	11225000	11275000	11250000	0.105188
4	11250000	11300000	11275000	0.0633783
4	11275000	11325000	11300000	0.0668709
4	11300000	11350000	11325000	0.069424
4	11325000	11375000	11350000	0.066156
4	16400000	16450000	16425000	0.0684845
4	16475000	16525000	16500000	0.0637663
4	16550000	16600000	16575000	0.0990605
4	16575000	16625000	16600000	0.135417
4	16600000	16650000	16625000	0.130065
4	16625000	16675000	16650000	0.17069
4	16650000	16700000	16675000	0.250204
4	16675000	16725000	16700000	0.232496
4	16700000	16750000	16725000	0.149918
4	16725000	16775000	16750000	0.0912377
4	16875000	16925000	16900000	0.071732
4	16900000	16950000	16925000	0.0606413
4	21975000	22025000	22000000	0.0791258
4	22025000	22075000	22050000	0.0807394
4	22050000	22100000	22075000	0.0837623
4	22075000	22125000	22100000	0.204126
4	22100000	22150000	22125000	0.133987
4	22125000	22175000	22150000	0.143525
4	22150000	22200000	22175000	0.174367
4	22175000	22225000	22200000	0.181883
4	22200000	22250000	22225000	0.0659926
4	25475000	25525000	25500000	0.0716912
4	25525000	25575000	25550000	0.0635417
4	33925000	33975000	33950000	0.0621528
4	33950000	34000000	33975000	0.0638889
4	33975000	34025000	34000000	0.0663194
4	34000000	34050000	34025000	0.0663194
4	34025000	34075000	34050000	0.0850694
4	36650000	36700000	36675000	0.0639502
4	36675000	36725000	36700000	0.0701185
4	36700000	36750000	36725000	0.0908905
4	36725000	36775000	36750000	0.139461
4	36750000	36800000	36775000	0.0930351
4	36775000	36825000	36800000	0.141993
4	36800000	36850000	36825000	0.170854
4	36825000	36875000	36850000	0.134988
4	36850000	36900000	36875000	0.152676
4	36875000	36925000	36900000	0.12308
4	36900000	36950000	36925000	0.112949
4	36925000	36975000	36950000	0.0979167
4	36950000	37000000	36975000	0.090625
4	40225000	40275000	40250000	0.0927492
4	40250000	40300000	40275000	0.1106
4	40275000	40325000	40300000	0.106965
4	40300000	40350000	40325000	0.138909
4	40325000	40375000	40350000	0.13125
4	40350000	40400000	40375000	0.0954861
4	40375000	40425000	40400000	0.124653
4	40400000	40450000	40425000	0.110069
4	40425000	40475000	40450000	0.110069
4	40450000	40500000	40475000	0.133681
4	40475000	40525000	40500000	0.142708
4	40500000	40550000	40525000	0.136111
4	40525000	40575000	40550000	0.128125
4	40550000	40600000	40575000	0.126736
4	40575000	40625000	40600000	0.129514
4	40600000	40650000	40625000	0.128472
4	40625000	40675000	40650000	0.111806
4	40650000	40700000	40675000	0.103472
4	40675000	40725000	40700000	0.105903
4	40700000	40750000	40725000	0.122917
4	40725000	40775000	40750000	0.104167
4	40750000	40800000	40775000	0.0805556
4	40775000	40825000	40800000	0.0715278
4	40800000	40850000	40825000	0.0788194
4	40825000	40875000	40850000	0.0715278
4	40850000	40900000	40875000	0.0722222
4	40875000	40925000	40900000	0.0739583
4	41875000	41925000	41900000	0.0711601
4	41900000	41950000	41925000	0.0668096
4	41925000	41975000	41950000	0.0940564
4	42025000	42075000	42050000	0.0670139
4	42050000	42100000	42075000	0.0865196
4	42075000	42125000	42100000	0.0872345
4	42125000	42175000	42150000	0.0606005
4	42150000	42200000	42175000	0.063031
4	42175000	42225000	42200000	0.0706699
4	42200000	42250000	42225000	0.109804
4	42225000	42275000	42250000	0.0861928
4	42250000	42300000	42275000	0.0719771
4	42375000	42425000	42400000	0.070098
4	43025000	43075000	43050000	0.0680556
4	44225000	44275000	44250000	0.0742647
4	44250000	44300000	44275000	0.0713235
4	44275000	44325000	44300000	0.0753472
4	44300000	44350000	44325000	0.115278
4	44325000	44375000	44350000	0.0756944
4	44350000	44400000	44375000	0.0621528
4	44375000	44425000	44400000	0.0875
4	44400000	44450000	44425000	0.0965278
4	44425000	44475000	44450000	0.0902778
4	44450000	44500000	44475000	0.0732639
4	44475000	44525000	44500000	0.0791667
4	44500000	44550000	44525000	0.107986
4	44525000	44575000	44550000	0.106883
4	44900000	44950000	44925000	0.0634191
4	44925000	44975000	44950000	0.0649306
4	46375000	46425000	46400000	0.0684028
4	46400000	46450000	46425000	0.0673611
4	46425000	46475000	46450000	0.0649306
4	46450000	46500000	46475000	0.065625
4	46475000	46525000	46500000	0.0625
4	46675000	46725000	46700000	0.0610907
4	46700000	46750000	46725000	0.0628268
4	46725000	46775000	46750000	0.0628268
4	46775000	46825000	46800000	0.0606209
4	47125000	47175000	47150000	0.0671773
4	66075000	66125000	66100000	0.0640523
4	66100000	66150000	66125000	0.0667279
4	66300000	66350000	66325000	0.0638889
4	66325000	66375000	66350000	0.0643382
4	69625000	69675000	69650000	0.0606822
4	69650000	69700000	69675000	0.0699346
4	69675000	69725000	69700000	0.0716095
4	69700000	69750000	69725000	0.0627247
4	69725000	69775000	69750000	0.0629493
4	69750000	69800000	69775000	0.0775327
4	77525000	77575000	77550000	0.0841095
4	77550000	77600000	77575000	0.100756
4	77575000	77625000	77600000	0.088031
4	77600000	77650000	77625000	0.0797998
4	77625000	77675000	77650000	0.0748979
4	77900000	77950000	77925000	0.0652778
4	77925000	77975000	77950000	0.0635417
4	77950000	78000000	77975000	0.0625
4	79500000	79550000	79525000	0.0643178
4	79525000	79575000	79550000	0.0657271
4	94625000	94675000	94650000	0.0922386
4	94650000	94700000	94675000	0.122794
4	94675000	94725000	94700000	0.128819
4	94700000	94750000	94725000	0.131454
4	94725000	94775000	94750000	0.101593
4	94750000	94800000	94775000	0.0856618
4	94775000	94825000	94800000	0.0644812
4	94825000	94875000	94850000	0.147549
4	94850000	94900000	94875000	0.14232
4	94875000	94925000	94900000	0.113521
4	94900000	94950000	94925000	0.14134
4	94925000	94975000	94950000	0.136765
4	94950000	95000000	94975000	0.116626
4	94975000	95025000	95000000	0.127859
4	95000000	95050000	95025000	0.155065
4	95025000	95075000	95050000	0.0970588
4	95050000	95100000	95075000	0.0879698
4	95075000	95125000	95100000	0.0904003
4	95100000	95150000	95125000	0.105699
4	95125000	95175000	95150000	0.0732843
4	95150000	95200000	95175000	0.0819444
4	95175000	95225000	95200000	0.0812704
4	95200000	95250000	95225000	0.0825572
4	95225000	95275000	95250000	0.0993873
4	100550000	100600000	100575000	0.0605801
4	100575000	100625000	100600000	0.0726716
4	109750000	109800000	109775000	0.0618056
4	113275000	113325000	113300000	0.0704861
4	113475000	113525000	113500000	0.0679943
4	122350000	122400000	122375000	0.0715482
4	122375000	122425000	122400000	0.0684436
4	122400000	122450000	122425000	0.0616013
4	122675000	122725000	122700000	0.0756944
4	122700000	122750000	122725000	0.114154
4	122725000	122775000	122750000	0.128145
4	122750000	122800000	122775000	0.0962827
4	122775000	122825000	122800000	0.08029
4	128100000	128150000	128125000	0.0753881
4	128125000	128175000	128150000	0.0762051
4	128150000	128200000	128175000	0.0741217
4	128175000	128225000	128200000	0.0755719
4	128200000	128250000	128225000	0.0653595
4	128225000	128275000	128250000	0.0632353
4	128600000	128650000	128625000	0.0777369
4	131125000	131175000	131150000	0.0623775
4	131150000	131200000	131175000	0.0837827
4	131175000	131225000	131200000	0.0838031
4	131200000	131250000	131225000	0.0706087
4	131225000	131275000	131250000	0.103574
4	131250000	131300000	131275000	0.13031
4	131275000	131325000	131300000	0.13364
4	131300000	131350000	131325000	0.142994
4	131325000	131375000	131350000	0.0681373
4	131425000	131475000	131450000	0.101981
4	131450000	131500000	131475000	0.0964869
4	131475000	131525000	131500000	0.0936887
4	131500000	131550000	131525000	0.0997753
4	132075000	132125000	132100000	0.0712418
4	132100000	132150000	132125000	0.0876225
4	132125000	132175000	132150000	0.0611315
4	132275000	132325000	132300000	0.0861724
4	132400000	132450000	132425000	0.105719
4	132425000	132475000	132450000	0.11636
4	132450000	132500000	132475000	0.120629
4	132575000	132625000	132600000	0.0669935
4	132600000	132650000	132625000	0.101552
4	132625000	132675000	132650000	0.0848856
4	132650000	132700000	132675000	0.14855
4	132675000	132725000	132700000	0.164175
4	132700000	132750000	132725000	0.118342
4	132725000	132775000	132750000	0.0759804
4	132900000	132950000	132925000	0.0976716
4	132925000	132975000	132950000	0.0925041
4	132950000	133000000	132975000	0.07596
4	136400000	136450000	136425000	0.0606413
4	136525000	136575000	136550000	0.062643
4	136950000	137000000	136975000	0.0680147
4	136975000	137025000	137000000	0.0754698
4	137025000	137075000	137050000	0.0648693
4	137050000	137100000	137075000	0.109722
4	137075000	137125000	137100000	0.175756
4	137100000	137150000	137125000	0.184069
4	137125000	137175000	137150000	0.222488
4	137150000	137200000	137175000	0.210764
4	137175000	137225000	137200000	0.202042
4	137200000	137250000	137225000	0.0989992
4	141150000	141200000	141175000	0.0629085
4	141650000	141700000	141675000	0.0622549
5	12725000	12775000	12750000	0.0633783
5	12750000	12800000	12775000	0.097549
5	12775000	12825000	12800000	0.107067
5	12800000	12850000	12825000	0.120731
5	17375000	17425000	17400000	0.0730801
5	17400000	17450000	17425000	0.0732435
5	18075000	18125000	18100000	0.0986111
5	18100000	18150000	18125000	0.0760417
5	18125000	18175000	18150000	0.0745915
5	18725000	18775000	18750000	0.0607435
5	29875000	29925000	29900000	0.0639502
5	29900000	29950000	29925000	0.0687296
5	29925000	29975000	29950000	0.066585
5	30275000	30325000	30300000	0.0852124
5	30300000	30350000	30325000	0.0798407
5	30325000	30375000	30350000	0.0650327
5	46575000	46625000	46600000	0.0729779
5	46600000	46650000	46625000	0.0867034
5	46625000	46675000	46650000	0.0834355
5	46650000	46700000	46675000	0.0909314
5	46675000	46725000	46700000	0.124469
5	46700000	46750000	46725000	0.133967
5	46725000	46775000	46750000	0.0794322
5	46750000	46800000	46775000	0.0852124
5	47675000	47725000	47700000	0.0845792
5	50275000	50325000	50300000	0.0712418
5	55025000	55075000	55050000	0.0624387
5	55050000	55100000	55075000	0.0803513
5	55075000	55125000	55100000	0.0746324
5	55100000	55150000	55125000	0.0729575
5	55125000	55175000	55150000	0.0760417
5	55150000	55200000	55175000	0.104248
5	55175000	55225000	55200000	0.083415
5	55200000	55250000	55225000	0.0778595
5	55225000	55275000	55250000	0.079085
5	55250000	55300000	55275000	0.0927492
5	55275000	55325000	55300000	0.106005
5	55300000	55350000	55325000	0.10431
5	55325000	55375000	55350000	0.0787582
5	55350000	55400000	55375000	0.0942402
5	55375000	55425000	55400000	0.0894812
5	55400000	55450000	55425000	0.0661969
5	55900000	55950000	55925000	0.0689134
5	55925000	55975000	55950000	0.096875
5	55975000	56025000	56000000	0.0616013
5	65600000	65650000	65625000	0.0706291
5	66800000	66850000	66825000	0.0918913
5	66825000	66875000	66850000	0.1125
5	66850000	66900000	66875000	0.0893178
5	83275000	83325000	83300000	0.0619077
5	83300000	83350000	83325000	0.0668301
5	83600000	83650000	83625000	0.0645833
5	83625000	83675000	83650000	0.074183
5	83650000	83700000	83675000	0.0764706
5	83675000	83725000	83700000	0.0741013
5	90975000	91025000	91000000	0.0683415
5	91000000	91050000	91025000	0.0669526
5	91025000	91075000	91050000	0.0846609
5	91050000	91100000	91075000	0.122222
5	91075000	91125000	91100000	0.0694036
5	91100000	91150000	91125000	0.100878
5	91450000	91500000	91475000	0.0644812
5	91500000	91550000	91525000	0.0632557
5	92700000	92750000	92725000	0.0658701
5	92725000	92775000	92750000	0.082741
5	92750000	92800000	92775000	0.0672794
5	93950000	94000000	93975000	0.0655637
5	93975000	94025000	94000000	0.0635212
5	94000000	94050000	94025000	0.0973652
5	94025000	94075000	94050000	0.063317
5	94850000	94900000	94875000	0.0629085
5	94875000	94925000	94900000	0.0632557
5	94900000	94950000	94925000	0.0636234
5	103275000	103325000	103300000	0.0638889
5	104250000	104300000	104275000	0.101838
5	105925000	105975000	105950000	0.0695874
5	105950000	106000000	105975000	0.0651961
5	107600000	107650000	107625000	0.157435
5	107625000	107675000	107650000	0.145547
5	107650000	107700000	107675000	0.123162
5	107675000	107725000	107700000	0.092402
5	107700000	107750000	107725000	0.0659109
5	107850000	107900000	107875000	0.112725
5	107875000	107925000	107900000	0.106883
5	107900000	107950000	107925000	0.0750408
5	108525000	108575000	108550000	0.0906863
5	108550000	108600000	108575000	0.0800245
5	108575000	108625000	108600000	0.0744485
5	108600000	108650000	108625000	0.0876225
5	111375000	111425000	111400000	0.0784722
6	1825000	1875000	1850000	0.0898693
6	1850000	1900000	1875000	0.0821283
6	3950000	4000000	3975000	0.0640523
6	6150000	6200000	6175000	0.130699
6	6175000	6225000	6200000	0.136989
6	6200000	6250000	6225000	0.0998775
6	6225000	6275000	6250000	0.123243
6	6250000	6300000	6275000	0.126021
6	6275000	6325000	6300000	0.0674428
6	7900000	7950000	7925000	0.0663807
6	10425000	10475000	10450000	0.0737132
6	10450000	10500000	10475000	0.0620302
6	10525000	10575000	10550000	0.0707516
6	10550000	10600000	10575000	0.0608047
6	11475000	11525000	11500000	0.0751634
6	11500000	11550000	11525000	0.0898489
6	11525000	11575000	11550000	0.108047
6	11550000	11600000	11575000	0.0829861
6	11575000	11625000	11600000	0.0750613
6	11600000	11650000	11625000	0.123877
6	11625000	11675000	11650000	0.155453
6	11650000	11700000	11675000	0.131597
6	11775000	11825000	11800000	0.074183
6	11800000	11850000	11825000	0.0719158
6	11825000	11875000	11850000	0.145282
6	11850000	11900000	11875000	0.109395
6	11875000	11925000	11900000	0.0878268
6	11900000	11950000	11925000	0.0951593
6	11925000	11975000	11950000	0.0969771
6	11950000	12000000	11975000	0.0767974
6	11975000	12025000	12000000	0.0743873
6	12300000	12350000	12325000	0.0677492
6	12325000	12375000	12350000	0.0656658
6	15300000	15350000	15325000	0.0611111
6	15350000	15400000	15375000	0.0876021
6	15375000	15425000	15400000	0.067116
6	15400000	15450000	15425000	0.074857
6	16825000	16875000	16850000	0.0729167
6	16850000	16900000	16875000	0.0742443
6	16875000	16925000	16900000	0.0863971
6	16900000	16950000	16925000	0.0770833
6	17550000	17600000	17575000	0.0716299
6	17575000	17625000	17600000	0.0664216
6	17675000	17725000	17700000	0.0612541
6	17700000	17750000	17725000	0.0620915
6	17775000	17825000	17800000	0.0984886
6	17800000	17850000	17825000	0.131924
6	17825000	17875000	17850000	0.101205
6	17850000	17900000	17875000	0.0854167
6	17875000	17925000	17900000	0.0704861
6	17900000	17950000	17925000	0.0647672
6	17925000	17975000	17950000	0.0623366
6	18000000	18050000	18025000	0.0690972
6	18025000	18075000	18050000	0.0694444
6	18050000	18100000	18075000	0.0780637
6	18075000	18125000	18100000	0.0870915
6	18100000	18150000	18125000	0.0829248
6	18125000	18175000	18150000	0.115972
6	18150000	18200000	18175000	0.118301
6	18175000	18225000	18200000	0.164257
6	18200000	18250000	18225000	0.145364
6	18225000	18275000	18250000	0.0895629
6	18250000	18300000	18275000	0.121364
6	18275000	18325000	18300000	0.105882
6	18300000	18350000	18325000	0.0635417
6	19525000	19575000	19550000	0.0839461
6	19550000	19600000	19575000	0.144526
6	19575000	19625000	19600000	0.117872
6	19600000	19650000	19625000	0.0961601
6	19775000	19825000	19800000	0.0792688
6	19825000	19875000	19850000	0.0703023
6	19925000	19975000	19950000	0.0737132
6	19950000	20000000	19975000	0.0635417
6	20200000	20250000	20225000	0.0710784
6	20225000	20275000	20250000	0.0751021
6	20250000	20300000	20275000	0.0764093
6	20275000	20325000	20300000	0.0822712
6	20300000	20350000	20325000	0.0678309
6	21550000	21600000	21575000	0.0656658
6	21850000	21900000	21875000	0.0763072
6	21875000	21925000	21900000	0.0699142
6	21900000	21950000	21925000	0.0718342
6	21925000	21975000	21950000	0.0787377
6	21950000	22000000	21975000	0.0844567
6	21975000	22025000	22000000	0.0849265
6	22000000	22050000	22025000	0.0720588
6	22025000	22075000	22050000	0.0644608
6	22050000	22100000	22075000	0.0691993
6	22075000	22125000	22100000	0.0606413
6	23100000	23150000	23125000	0.0924428
6	23125000	23175000	23150000	0.0974265
6	23150000	23200000	23175000	0.0962418
6	23175000	23225000	23200000	0.106393
6	23200000	23250000	23225000	0.15386
6	23225000	23275000	23250000	0.167933
6	23250000	23300000	23275000	0.102471
6	23275000	23325000	23300000	0.0993056
6	23300000	23350000	23325000	0.0993056
6	24275000	24325000	24300000	0.0784722
6	24300000	24350000	24325000	0.0777165
6	24325000	24375000	24350000	0.0667075
6	26350000	26400000	26375000	0.103615
6	26375000	26425000	26400000	0.0712623
6	26400000	26450000	26425000	0.12261
6	26425000	26475000	26450000	0.117279
6	26450000	26500000	26475000	0.104698
6	26475000	26525000	26500000	0.0961601
6	37050000	37100000	37075000	0.0667279
6	37075000	37125000	37100000	0.10239
6	37100000	37150000	37125000	0.117279
6	37125000	37175000	37150000	0.123407
6	37150000	37200000	37175000	0.0869485
6	38000000	38050000	38025000	0.0778595
6	38025000	38075000	38050000	0.126593
6	38050000	38100000	38075000	0.145139
6	38075000	38125000	38100000	0.140319
6	38100000	38150000	38125000	0.132108
6	38125000	38175000	38150000	0.138685
6	38175000	38225000	38200000	0.0879493
6	38200000	38250000	38225000	0.109538
6	38225000	38275000	38250000	0.124918
6	38325000	38375000	38350000	0.0695057
6	38350000	38400000	38375000	0.0656046
6	38400000	38450000	38425000	0.0681985
6	38425000	38475000	38450000	0.0671977
6	38500000	38550000	38525000	0.066442
6	39075000	39125000	39100000	0.0621528
6	39100000	39150000	39125000	0.0677083
6	41650000	41700000	41675000	0.0629698
6	41750000	41800000	41775000	0.0709967
6	43625000	43675000	43650000	0.0697917
6	43650000	43700000	43675000	0.0725694
6	51925000	51975000	51950000	0.0611724
6	68450000	68500000	68475000	0.0658497
6	70550000	70600000	70575000	0.0612949
6	70600000	70650000	70625000	0.100776
6	73500000	73550000	73525000	0.0691381
6	73525000	73575000	73550000	0.0728145
6	73550000	73600000	73575000	0.0850082
6	73625000	73675000	73650000	0.0609273
6	92525000	92575000	92550000	0.0607026
6	92950000	93000000	92975000	0.0727328
6	108625000	108675000	108650000	0.0684641
6	108650000	108700000	108675000	0.062643
6	108675000	108725000	108700000	0.18799
6	108700000	108750000	108725000	0.195323
6	108725000	108775000	108750000	0.145874
6	108750000	108800000	108775000	0.140012
6	108775000	108825000	108800000	0.104248
6	108800000	108850000	108825000	0.104248
6	108825000	108875000	108850000	0.163623
6	108850000	108900000	108875000	0.0877655
6	108875000	108925000	108900000	0.111724
6	108900000	108950000	108925000	0.142606
6	108925000	108975000	108950000	0.147324
6	108950000	109000000	108975000	0.15915
6	108975000	109025000	109000000	0.152696
6	109000000	109050000	109025000	0.149142
6	109025000	109075000	109050000	0.123672
6	109050000	109100000	109075000	0.0996936
6	109075000	109125000	109100000	0.0729984
6	109825000	109875000	109850000	0.0921773
6	109850000	109900000	109875000	0.100511
6	109875000	109925000	109900000	0.083844
6	109900000	109950000	109925000	0.0800245
6	109925000	109975000	109950000	0.0807598
6	109950000	110000000	109975000	0.0953431
6	109975000	110025000	110000000	0.0984681
6	110000000	110050000	110025000	0.126471
6	110025000	110075000	110050000	0.123182
6	110050000	110100000	110075000	0.11634
6	110075000	110125000	110100000	0.119975
6	110100000	110150000	110125000	0.144056
6	110125000	110175000	110150000	0.110723
6	110150000	110200000	110175000	0.0743056
6	110175000	110225000	110200000	0.0940564
6	110375000	110425000	110400000	0.101654
6	110400000	110450000	110425000	0.0974265
6	110425000	110475000	110450000	0.103595
6	110450000	110500000	110475000	0.0930351
6	110475000	110525000	110500000	0.0943219
6	111425000	111475000	111450000	0.0615196
6	112075000	112125000	112100000	0.109824
6	112100000	112150000	112125000	0.111397
6	112125000	112175000	112150000	0.121181
6	112150000	112200000	112175000	0.101552
6	112800000	112850000	112825000	0.0727941
6	112825000	112875000	112850000	0.0844771
6	112850000	112900000	112875000	0.0725694
6	112875000	112925000	112900000	0.0672181
6	113650000	113700000	113675000	0.0641544
6	113675000	113725000	113700000	0.0684436
6	113700000	113750000	113725000	0.0672181
6	113750000	113800000	113775000	0.0613971
6	113775000	113825000	113800000	0.0611724
6	114450000	114500000	114475000	0.0788807
6	114475000	114525000	114500000	0.116769
6	114500000	114550000	114525000	0.120772
6	114525000	114575000	114550000	0.142565
6	114550000	114600000	114575000	0.149265
6	114575000	114625000	114600000	0.133047
6	114600000	114650000	114625000	0.134804
6	116000000	116050000	116025000	0.0715482
6	116025000	116075000	116050000	0.0826593
6	116075000	116125000	116100000	0.0986928
6	116100000	116150000	116125000	0.0966912
6	116275000	116325000	116300000	0.0685253
6	116575000	116625000	116600000	0.0613971
6	116900000	116950000	116925000	0.0802083
6	116925000	116975000	116950000	0.0920139
6	117125000	117175000	117150000	0.0872141
6	117150000	117200000	117175000	0.0898489
6	117175000	117225000	117200000	0.0690972
6	117325000	117375000	117350000	0.0745507
6	117350000	117400000	117375000	0.107475
6	117375000	117425000	117400000	0.106822
6	117400000	117450000	117425000	0.102288
6	117425000	117475000	117450000	0.0960989
6	117450000	117500000	117475000	0.10672
6	117475000	117525000	117500000	0.104759
6	117500000	117550000	117525000	0.0812296
6	117525000	117575000	117550000	0.0623366
6	118150000	118200000	118175000	0.0629902
6	118625000	118675000	118650000	0.071344
6	118650000	118700000	118675000	0.073652
6	118675000	118725000	118700000	0.0721201
6	118700000	118750000	118725000	0.0971405
6	118725000	118775000	118750000	0.109702
6	118750000	118800000	118775000	0.0796364
6	118800000	118850000	118825000	0.078268
6	118825000	118875000	118850000	0.103431
6	118850000	118900000	118875000	0.0970384
6	118875000	118925000	118900000	0.150266
6	118900000	118950000	118925000	0.175102
6	118925000	118975000	118950000	0.135866
6	118950000	119000000	118975000	0.0936275
6	118975000	119025000	119000000	0.0873162
6	119000000	119050000	119025000	0.0768995
6	119050000	119100000	119075000	0.0920139
6	119100000	119150000	119125000	0.0851307
6	120000000	120050000	120025000	0.067116
6	121075000	121125000	121100000	0.0720792
6	121100000	121150000	121125000	0.0699959
6	124125000	124175000	124150000	0.06971
6	124825000	124875000	124850000	0.061152
6	124850000	124900000	124875000	0.0885825
6	124875000	124925000	124900000	0.0928922
6	124900000	124950000	124925000	0.0679126
6	125000000	125050000	125025000	0.0683211
6	125025000	125075000	125050000	0.0736111
6	125050000	125100000	125075000	0.0782067
6	125075000	125125000	125100000	0.117953
6	125100000	125150000	125125000	0.0829453
6	125125000	125175000	125150000	0.132496
6	125150000	125200000	125175000	0.131883
6	125175000	125225000	125200000	0.0944853
6	125200000	125250000	125225000	0.0868464
6	125225000	125275000	125250000	0.10962
6	125250000	125300000	125275000	0.10913
6	125300000	125350000	125325000	0.0804126
6	126700000	126750000	126725000	0.0636438
6	128525000	128575000	128550000	0.0746732
6	128600000	128650000	128625000	0.0793505
6	128625000	128675000	128650000	0.076634
6	128750000	128800000	128775000	0.0617034
6	130875000	130925000	130900000	0.0654003
6	132300000	132350000	132325000	0.0626021
6	132325000	132375000	132350000	0.0619485
6	132350000	132400000	132375000	0.109069
6	132400000	132450000	132425000	0.0684436
6	137750000	137800000	137775000	0.0633578
6	137775000	137825000	137800000	0.069567
6	138000000	138050000	138025000	0.0606618
6	138075000	138125000	138100000	0.146181
6	138100000	138150000	138125000	0.138787
6	138125000	138175000	138150000	0.125266
6	138150000	138200000	138175000	0.137051
6	138175000	138225000	138200000	0.0644812
6	140650000	140700000	140675000	0.0811887
6	140675000	140725000	140700000	0.0808619
6	140700000	140750000	140725000	0.108824
6	140725000	140775000	140750000	0.0973448
6	140750000	140800000	140775000	0.0618873
6	156125000	156175000	156150000	0.0902369
6	156175000	156225000	156200000	0.0867647
6	156200000	156250000	156225000	0.0736928
6	156800000	156850000	156825000	0.0747141
6	156825000	156875000	156850000	0.10531
6	156850000	156900000	156875000	0.0777778
7	4050000	4100000	4075000	0.0810253
7	4200000	4250000	4225000	0.0937704
7	9750000	9800000	9775000	0.10094
7	9775000	9825000	9800000	0.0778799
7	9800000	9850000	9825000	0.0956699
7	9825000	9875000	9850000	0.0942402
7	9850000	9900000	9875000	0.0616217
7	10950000	11000000	10975000	0.0718954
7	11200000	11250000	11225000	0.0734681
7	11225000	11275000	11250000	0.0758374
7	11250000	11300000	11275000	0.0628472
7	11275000	11325000	11300000	0.0773489
7	15175000	15225000	15200000	0.0689951
7	15200000	15250000	15225000	0.0748366
7	15675000	15725000	15700000	0.0674837
7	15700000	15750000	15725000	0.0705882
7	15950000	16000000	15975000	0.0663194
7	15975000	16025000	16000000	0.0758578
7	16000000	16050000	16025000	0.0757149
7	16050000	16100000	16075000	0.0770629
7	16075000	16125000	16100000	0.0924632
7	16100000	16150000	16125000	0.110172
7	16125000	16175000	16150000	0.0914828
7	16175000	16225000	16200000	0.0735294
7	19350000	19400000	19375000	0.103023
7	19375000	19425000	19400000	0.111111
7	20275000	20325000	20300000	0.0645629
7	20300000	20350000	20325000	0.0780637
7	20975000	21025000	21000000	0.0979779
7	21000000	21050000	21025000	0.134436
7	21025000	21075000	21050000	0.126368
7	21050000	21100000	21075000	0.138378
7	21075000	21125000	21100000	0.103962
7	21100000	21150000	21125000	0.065482
7	28500000	28550000	28525000	0.0652982
7	31175000	31225000	31200000	0.0793301
7	31200000	31250000	31225000	0.0810458
7	31225000	31275000	31250000	0.069281
7	31600000	31650000	31625000	0.0629902
7	31975000	32025000	32000000	0.0765319
7	32000000	32050000	32025000	0.0817606
7	32025000	32075000	32050000	0.0869077
7	32050000	32100000	32075000	0.0790033
7	32075000	32125000	32100000	0.0815972
7	32100000	32150000	32125000	0.0658088
7	32275000	32325000	32300000	0.0616013
7	32300000	32350000	32325000	0.0872753
7	32325000	32375000	32350000	0.0872958
7	32350000	32400000	32375000	0.0759804
7	32375000	32425000	32400000	0.0690155
7	32500000	32550000	32525000	0.0651757
7	32525000	32575000	32550000	0.0685662
7	32550000	32600000	32575000	0.0913807
7	32575000	32625000	32600000	0.0970384
7	32600000	32650000	32625000	0.0906658
7	32675000	32725000	32700000	0.0675858
7	32725000	32775000	32750000	0.0779003
7	32750000	32800000	32775000	0.0852941
7	32775000	32825000	32800000	0.0704657
7	32800000	32850000	32825000	0.0732435
7	33500000	33550000	33525000	0.0713848
7	33525000	33575000	33550000	0.0793301
7	33550000	33600000	33575000	0.0777165
7	33650000	33700000	33675000	0.0617647
7	33675000	33725000	33700000	0.0734886
7	33700000	33750000	33725000	0.0873366
7	33725000	33775000	33750000	0.077165
7	33875000	33925000	33900000	0.0626225
7	33925000	33975000	33950000	0.0660539
7	33950000	34000000	33975000	0.0629289
7	33975000	34025000	34000000	0.06779
7	40400000	40450000	40425000	0.0666462
7	40425000	40475000	40450000	0.0643791
7	40450000	40500000	40475000	0.0662582
7	40475000	40525000	40500000	0.0618668
7	40500000	40550000	40525000	0.115502
7	40525000	40575000	40550000	0.0997753
7	40550000	40600000	40575000	0.0882761
7	44600000	44650000	44625000	0.0657271
7	48625000	48675000	48650000	0.0615605
7	48650000	48700000	48675000	0.082741
7	49425000	49475000	49450000	0.0813113
7	49450000	49500000	49475000	0.0679126
7	49475000	49525000	49500000	0.068607
7	50100000	50150000	50125000	0.0691585
7	52275000	52325000	52300000	0.152471
7	52300000	52350000	52325000	0.145282
7	52325000	52375000	52350000	0.110723
7	52350000	52400000	52375000	0.0900531
7	53225000	53275000	53250000	0.0613562
7	53250000	53300000	53275000	0.0646855
7	53275000	53325000	53300000	0.0693015
7	53300000	53350000	53325000	0.0703227
7	53325000	53375000	53350000	0.0655842
7	53350000	53400000	53375000	0.065094
7	53400000	53450000	53425000	0.0607026
7	53675000	53725000	53700000	0.0728554
7	53725000	53775000	53750000	0.0670752
7	53750000	53800000	53775000	0.079473
7	53775000	53825000	53800000	0.0643995
7	54725000	54775000	54750000	0.0606209
7	56775000	56825000	56800000	0.0609069
7	56825000	56875000	56850000	0.0697917
7	56850000	56900000	56875000	0.0742647
7	60525000	60575000	60550000	0.0648284
7	60550000	60600000	60575000	0.0613562
7	60600000	60650000	60625000	0.0687092
7	60625000	60675000	60650000	0.0671977
7	60650000	60700000	60675000	0.0642974
7	60675000	60725000	60700000	0.0606005
7	60700000	60750000	60725000	0.0667892
7	60725000	60775000	60750000	0.0643587
7	60750000	60800000	60775000	0.0764297
7	60775000	60825000	60800000	0.0771242
7	60800000	60850000	60825000	0.0712418
7	60850000	60900000	60875000	0.0640319
7	61075000	61125000	61100000	0.0635621
7	61100000	61150000	61125000	0.0646038
7	62000000	62050000	62025000	0.0635621
7	62025000	62075000	62050000	0.0634395
7	62050000	62100000	62075000	0.0634395
7	62300000	62350000	62325000	0.0611724
7	62325000	62375000	62350000	0.0728962
7	62350000	62400000	62375000	0.0659926
7	71850000	71900000	71875000	0.0719158
7	71875000	71925000	71900000	0.0851511
7	71900000	71950000	71925000	0.0729984
7	71925000	71975000	71950000	0.0802288
7	71950000	72000000	71975000	0.0720384
7	71975000	72025000	72000000	0.0758783
7	72000000	72050000	72025000	0.105719
7	72025000	72075000	72050000	0.0716912
7	72050000	72100000	72075000	0.0781863
7	72075000	72125000	72100000	0.0878472
7	75425000	75475000	75450000	0.0729984
7	75450000	75500000	75475000	0.0802083
7	75475000	75525000	75500000	0.0850694
7	75500000	75550000	75525000	0.0659722
7	75600000	75650000	75625000	0.0631944
7	75625000	75675000	75650000	0.0708946
7	75650000	75700000	75675000	0.0804943
7	75675000	75725000	75700000	0.0682802
7	75700000	75750000	75725000	0.0770016
7	75725000	75775000	75750000	0.0962827
7	75750000	75800000	75775000	0.106822
7	75775000	75825000	75800000	0.0711806
7	75800000	75850000	75825000	0.06875
7	75825000	75875000	75850000	0.103595
7	75850000	75900000	75875000	0.108333
7	75875000	75925000	75900000	0.119444
7	75900000	75950000	75925000	0.109028
7	75925000	75975000	75950000	0.0815972
7	75950000	76000000	75975000	0.075
7	76350000	76400000	76375000	0.0795752
7	76375000	76425000	76400000	0.0984477
7	76400000	76450000	76425000	0.106087
7	76425000	76475000	76450000	0.113542
7	76450000	76500000	76475000	0.124306
7	76475000	76525000	76500000	0.116319
7	76500000	76550000	76525000	0.0854167
7	76525000	76575000	76550000	0.0739583
7	76550000	76600000	76575000	0.0836806
7	76575000	76625000	76600000	0.102083
7	76600000	76650000	76625000	0.100041
7	76625000	76675000	76650000	0.104555
7	76650000	76700000	76675000	0.0717729
7	76675000	76725000	76700000	0.0855188
7	76700000	76750000	76725000	0.0987132
7	76725000	76775000	76750000	0.0917688
7	76750000	76800000	76775000	0.0747549
7	76775000	76825000	76800000	0.0830882
7	76800000	76850000	76825000	0.10913
7	76825000	76875000	76850000	0.099469
7	76850000	76900000	76875000	0.133047
7	76875000	76925000	76900000	0.126389
7	76900000	76950000	76925000	0.107394
7	76925000	76975000	76950000	0.113644
7	76950000	77000000	76975000	0.14281
7	76975000	77025000	77000000	0.107741
7	77000000	77050000	77025000	0.088991
7	77025000	77075000	77050000	0.110764
7	77050000	77100000	77075000	0.127083
7	77075000	77125000	77100000	0.157639
7	77100000	77150000	77125000	0.141319
7	77125000	77175000	77150000	0.106944
7	77150000	77200000	77175000	0.106944
7	77175000	77225000	77200000	0.106944
7	77200000	77250000	77225000	0.109375
7	77225000	77275000	77250000	0.158844
7	77250000	77300000	77275000	0.220997
7	77275000	77325000	77300000	0.174122
7	77300000	77350000	77325000	0.138705
7	77325000	77375000	77350000	0.150163
7	77350000	77400000	77375000	0.157149
7	77375000	77425000	77400000	0.117504
7	77400000	77450000	77425000	0.0928513
7	77425000	77475000	77450000	0.0832516
7	77450000	77500000	77475000	0.0704044
7	77475000	77525000	77500000	0.0620711
7	77500000	77550000	77525000	0.0816176
7	77525000	77575000	77550000	0.160498
7	77550000	77600000	77575000	0.137582
7	77575000	77625000	77600000	0.114604
7	77600000	77650000	77625000	0.142341
7	77625000	77675000	77650000	0.142341
7	77650000	77700000	77675000	0.187132
7	77675000	77725000	77700000	0.191953
7	77700000	77750000	77725000	0.123611
7	77725000	77775000	77750000	0.116708
7	77750000	77800000	77775000	0.111152
7	77775000	77825000	77800000	0.114277
7	77800000	77850000	77825000	0.14136
7	77825000	77875000	77850000	0.0868464
7	77850000	77900000	77875000	0.0743464
7	77875000	77925000	77900000	0.0743464
7	77900000	77950000	77925000	0.0708742
7	77925000	77975000	77950000	0.0708742
7	77950000	78000000	77975000	0.0996936
7	77975000	78025000	78000000	0.131985
7	78000000	78050000	78025000	0.100388
7	78025000	78075000	78050000	0.103922
7	78050000	78100000	78075000	0.10578
7	78075000	78125000	78100000	0.108558
7	78100000	78150000	78125000	0.109028
7	78125000	78175000	78150000	0.116667
7	78150000	78200000	78175000	0.111826
7	78175000	78225000	78200000	0.110233
7	78200000	78250000	78225000	0.0962827
7	79300000	79350000	79325000	0.0658905
7	79325000	79375000	79350000	0.120752
7	79350000	79400000	79375000	0.102206
7	79375000	79425000	79400000	0.121344
7	79400000	79450000	79425000	0.140502
7	79425000	79475000	79450000	0.118791
7	79450000	79500000	79475000	0.0812908
7	79475000	79525000	79500000	0.145527
7	79500000	79550000	79525000	0.173407
7	79525000	79575000	79550000	0.183047
7	79550000	79600000	79575000	0.179412
7	79575000	79625000	79600000	0.181842
7	79600000	79650000	79625000	0.173243
7	79625000	79675000	79650000	0.140033
7	79650000	79700000	79675000	0.119158
7	79675000	79725000	79700000	0.118505
7	79700000	79750000	79725000	0.119812
7	79725000	79775000	79750000	0.118056
7	79800000	79850000	79825000	0.0794322
7	79825000	79875000	79850000	0.0922794
7	79850000	79900000	79875000	0.0636846
7	79875000	79925000	79900000	0.0685458
7	79900000	79950000	79925000	0.0839257
7	79925000	79975000	79950000	0.0856822
7	80025000	80075000	80050000	0.0816993
7	80050000	80100000	80075000	0.0855188
7	80075000	80125000	80100000	0.110846
7	80100000	80150000	80125000	0.0625817
7	80150000	80200000	80175000	0.088174
7	80175000	80225000	80200000	0.0840074
7	80200000	80250000	80225000	0.0641953
7	81250000	81300000	81275000	0.0649306
7	81575000	81625000	81600000	0.0746936
7	81600000	81650000	81625000	0.0778186
7	81625000	81675000	81650000	0.100388
7	81650000	81700000	81675000	0.09375
7	81675000	81725000	81700000	0.0680556
7	81975000	82025000	82000000	0.0635417
7	82000000	82050000	82025000	0.0635417
7	86125000	86175000	86150000	0.0642565
7	86400000	86450000	86425000	0.0856822
7	86425000	86475000	86450000	0.106863
7	86450000	86500000	86475000	0.150572
7	86475000	86525000	86500000	0.133558
7	86500000	86550000	86525000	0.152737
7	86525000	86575000	86550000	0.141646
7	86550000	86600000	86575000	0.126246
7	86575000	86625000	86600000	0.0863154
[truncated: 3,109 more rows]
