# Supplementary material for: Introgression of Eastern Chinese and Southern Chinese haplotypes contributes to the improvement of fertility and immunity in European modern pigs
Source: Gigascience. 2020 Mar 6;9(3):giaa014. doi: 10.1093/gigascience/giaa014 (PMC7059266; doi:10.1093/gigascience/giaa014)
Supplement: giaa014_Supplemental_Figures_and_Tables [file giaa014_supplemental_figures_and_tables.zip › Table S3.xlsx]

## Sheet: Sheet1
Supplementary Table 3. The 50 kb regions of potential introgression signals from East China pigs into French Large White pigs
chr	winStart	winEnd	pos	rIBD
1	6800000	6850000	6825000	0.0136122
1	6825000	6875000	6850000	0.0168801
1	6850000	6900000	6875000	0.0262492
1	7250000	7300000	7275000	0.018725
1	7300000	7350000	7325000	0.0141656
1	7350000	7400000	7375000	0.015009
1	7775000	7825000	7800000	0.0156283
1	7800000	7850000	7825000	0.0137966
1	7825000	7875000	7850000	0.0166034
1	7850000	7900000	7875000	0.0142974
1	7875000	7925000	7900000	0.0285684
1	7900000	7950000	7925000	0.0292141
1	7925000	7975000	7950000	0.0318627
1	7950000	8000000	7975000	0.0282522
1	7975000	8025000	8000000	0.0190808
1	8000000	8050000	8025000	0.0265655
1	8025000	8075000	8050000	0.0256431
1	8150000	8200000	8175000	0.0360004
1	15550000	15600000	15575000	0.0132168
1	15575000	15625000	15600000	0.0143369
1	16525000	16575000	16550000	0.0134409
1	16600000	16650000	16625000	0.0183692
1	16625000	16675000	16650000	0.015905
1	16650000	16700000	16675000	0.015905
1	16750000	16800000	16775000	0.015233
1	16775000	16825000	16800000	0.015681
1	16800000	16850000	16825000	0.015233
1	16825000	16875000	16850000	0.0134409
1	17675000	17725000	17700000	0.0215844
1	20425000	20475000	20450000	0.0160631
1	20450000	20500000	20475000	0.0219929
1	20475000	20525000	20500000	0.0163926
1	20550000	20600000	20575000	0.0192125
1	20575000	20625000	20600000	0.0167484
1	20600000	20650000	20625000	0.0155097
1	20750000	20800000	20775000	0.0130192
1	20800000	20850000	20825000	0.023706
1	20825000	20875000	20850000	0.0276065
1	20850000	20900000	20875000	0.0137044
1	20875000	20925000	20900000	0.0134013
1	20900000	20950000	20925000	0.0279096
1	20925000	20975000	20950000	0.0314015
1	20950000	21000000	20975000	0.0269213
1	21025000	21075000	21050000	0.0349462
1	21050000	21100000	21075000	0.0277119
1	24450000	24500000	24475000	0.0153384
1	24550000	24600000	24575000	0.0228495
1	24575000	24625000	24600000	0.0271057
1	24600000	24650000	24625000	0.0229417
1	24625000	24675000	24650000	0.0162213
1	24650000	24700000	24675000	0.0162213
1	24675000	24725000	24700000	0.019397
1	24725000	24775000	24750000	0.0134277
1	24750000	24800000	24775000	0.0193707
1	24775000	24825000	24800000	0.0185537
1	24800000	24850000	24825000	0.0149694
1	24825000	24875000	24850000	0.0153911
1	24850000	24900000	24875000	0.0167352
1	26575000	26625000	26600000	0.0259461
1	26600000	26650000	26625000	0.0266314
1	26625000	26675000	26650000	0.0227177
1	26650000	26700000	26675000	0.0164453
1	26675000	26725000	26700000	0.0137571
1	26700000	26750000	26725000	0.016274
1	26725000	26775000	26750000	0.0150485
1	26800000	26850000	26825000	0.0170778
1	26825000	26875000	26850000	0.019766
1	26850000	26900000	26875000	0.0199505
1	26875000	26925000	26900000	0.0144555
1	26900000	26950000	26925000	0.0149035
1	27875000	27925000	27900000	0.0166693
1	27900000	27950000	27925000	0.0162213
1	27925000	27975000	27950000	0.014416
1	27975000	28025000	28000000	0.0157601
1	28000000	28050000	28025000	0.0174731
1	28025000	28075000	28050000	0.0188172
1	28050000	28100000	28075000	0.0181452
1	28075000	28125000	28100000	0.016129
1	28100000	28150000	28125000	0.016129
1	28125000	28175000	28150000	0.015905
1	28150000	28200000	28175000	0.015905
1	28175000	28225000	28200000	0.0165771
1	28200000	28250000	28225000	0.014416
1	28225000	28275000	28250000	0.014416
1	28250000	28300000	28275000	0.0164321
1	28275000	28325000	28300000	0.0164321
1	28300000	28350000	28325000	0.0137835
1	28325000	28375000	28350000	0.013968
1	28750000	28800000	28775000	0.0170119
1	28775000	28825000	28800000	0.0167879
1	28800000	28850000	28825000	0.0203194
1	29025000	29075000	29050000	0.0159973
1	29125000	29175000	29150000	0.0222828
1	29150000	29200000	29175000	0.027053
1	29175000	29225000	29200000	0.0266972
1	29200000	29250000	29225000	0.016353
1	30775000	30825000	30800000	0.0143369
1	30800000	30850000	30825000	0.0405334
1	30825000	30875000	30850000	0.030993
1	30850000	30900000	30875000	0.0272902
1	30875000	30925000	30900000	0.0160895
1	30900000	30950000	30925000	0.0130455
1	30925000	30975000	30950000	0.0183296
1	30950000	31000000	30975000	0.0204775
1	30975000	31025000	31000000	0.0148772
1	31025000	31075000	31050000	0.0177894
1	31050000	31100000	31075000	0.0174204
1	31075000	31125000	31100000	0.0165639
1	31100000	31150000	31125000	0.0145478
1	31175000	31225000	31200000	0.0190017
1	31200000	31250000	31225000	0.0268027
1	31250000	31300000	31275000	0.0165771
1	31350000	31400000	31375000	0.0261306
1	31375000	31425000	31400000	0.0268817
1	31400000	31450000	31425000	0.0358423
1	31425000	31475000	31450000	0.0415217
1	31450000	31500000	31475000	0.017763
1	31475000	31525000	31500000	0.0153516
1	31500000	31550000	31525000	0.0286738
1	31525000	31575000	31550000	0.0291219
1	31550000	31600000	31575000	0.0145609
1	31575000	31625000	31600000	0.0145609
1	31600000	31650000	31625000	0.0188172
1	31625000	31675000	31650000	0.0174731
1	31725000	31775000	31750000	0.0198187
1	31750000	31800000	31775000	0.027198
1	31775000	31825000	31800000	0.03069
1	31800000	31850000	31825000	0.0456989
1	31825000	31875000	31850000	0.0701165
1	31850000	31900000	31875000	0.0636201
1	31875000	31925000	31900000	0.0593638
1	31900000	31950000	31925000	0.0593638
1	31925000	31975000	31950000	0.0633961
1	31950000	32000000	31975000	0.0524194
1	31975000	32025000	32000000	0.0519713
1	32000000	32050000	32025000	0.0548835
1	32025000	32075000	32050000	0.0602599
1	32050000	32100000	32075000	0.0564516
1	32075000	32125000	32100000	0.0512993
1	32100000	32150000	32125000	0.0414427
1	32125000	32175000	32150000	0.031586
1	32150000	32200000	32175000	0.0192652
1	32175000	32225000	32200000	0.0185932
1	32200000	32250000	32225000	0.0183692
1	32225000	32275000	32250000	0.0174731
1	32275000	32325000	32300000	0.0147849
1	32300000	32350000	32325000	0.0181452
1	32325000	32375000	32350000	0.0201613
1	32350000	32400000	32375000	0.0190412
1	32375000	32425000	32400000	0.0199373
1	32400000	32450000	32425000	0.0215054
1	32575000	32625000	32600000	0.0176971
1	32725000	32775000	32750000	0.0184482
1	32750000	32800000	32775000	0.0217294
1	32775000	32825000	32800000	0.0208333
1	32800000	32850000	32825000	0.0275538
1	32825000	32875000	32850000	0.0231394
1	32850000	32900000	32875000	0.0249315
1	33725000	33775000	33750000	0.0134277
1	48175000	48225000	48200000	0.0129533
1	50925000	50975000	50950000	0.0136385
1	50975000	51025000	51000000	0.0198319
1	52175000	52225000	52200000	0.0189358
1	52200000	52250000	52225000	0.0262097
1	52225000	52275000	52250000	0.0165375
1	52250000	52300000	52275000	0.0160631
1	52275000	52325000	52300000	0.0151671
1	52325000	52375000	52350000	0.0190676
1	52350000	52400000	52375000	0.0188436
1	55350000	55400000	55375000	0.0155097
1	56150000	56200000	56175000	0.0196606
1	56175000	56225000	56200000	0.0162213
1	58725000	58775000	58750000	0.0140075
1	58750000	58800000	58775000	0.0163926
1	58775000	58825000	58800000	0.0146927
1	58800000	58850000	58825000	0.0139548
1	58825000	58875000	58850000	0.0129533
1	72400000	72450000	72425000	0.0191203
1	72425000	72475000	72450000	0.0356973
1	72450000	72500000	72475000	0.0621442
1	72475000	72525000	72500000	0.0659525
1	72500000	72550000	72525000	0.0682848
1	72525000	72575000	72550000	0.0672043
1	72550000	72600000	72575000	0.0591661
1	72575000	72625000	72600000	0.0275406
1	72600000	72650000	72625000	0.0269476
1	72625000	72675000	72650000	0.0269476
1	72650000	72700000	72675000	0.0264996
1	72675000	72725000	72700000	0.0243385
1	72700000	72750000	72725000	0.0251555
1	72725000	72775000	72750000	0.0258275
1	72750000	72800000	72775000	0.0301892
1	72775000	72825000	72800000	0.046819
1	72800000	72850000	72825000	0.0448029
1	72825000	72875000	72850000	0.0432348
1	72850000	72900000	72875000	0.0414427
1	72875000	72925000	72900000	0.0360663
1	72900000	72950000	72925000	0.0360663
1	77100000	77150000	77125000	0.0770082
1	77125000	77175000	77150000	0.0721194
1	77150000	77200000	77175000	0.0591003
1	77175000	77225000	77200000	0.0595087
1	77200000	77250000	77225000	0.0497312
1	80400000	80450000	80425000	0.0136517
1	80425000	80475000	80450000	0.0164716
1	80450000	80500000	80475000	0.0176181
1	80475000	80525000	80500000	0.0176181
1	80500000	80550000	80525000	0.0181847
1	80625000	80675000	80650000	0.0273166
1	80650000	80700000	80675000	0.0201481
1	80675000	80725000	80700000	0.0185141
1	80700000	80750000	80725000	0.0149431
1	80750000	80800000	80775000	0.0134145
1	83250000	83300000	83275000	0.0198846
1	83375000	83425000	83400000	0.0211891
1	83400000	83450000	83425000	0.0240486
1	83425000	83475000	83450000	0.031138
1	83450000	83500000	83475000	0.0160631
1	83700000	83750000	83725000	0.0147849
1	83875000	83925000	83900000	0.0168406
1	83900000	83950000	83925000	0.0168406
1	83925000	83975000	83950000	0.0225991
1	83975000	84025000	84000000	0.0267368
1	84000000	84050000	84025000	0.0334572
1	84025000	84075000	84050000	0.0269213
1	84050000	84100000	84075000	0.0599568
1	84075000	84125000	84100000	0.0522612
1	84100000	84150000	84125000	0.07573
1	84125000	84175000	84150000	0.0723698
1	84150000	84200000	84175000	0.0212155
1	84175000	84225000	84200000	0.0235083
1	84200000	84250000	84225000	0.0235083
1	84225000	84275000	84250000	0.0300706
1	84250000	84300000	84275000	0.020438
1	84275000	84325000	84300000	0.0141656
1	84300000	84350000	84325000	0.0150353
1	84325000	84375000	84350000	0.0150748
1	84375000	84425000	84400000	0.0130851
1	84400000	84450000	84425000	0.0149826
1	84675000	84725000	84700000	0.0137835
1	84875000	84925000	84900000	0.0225464
1	84900000	84950000	84925000	0.0404675
1	84925000	84975000	84950000	0.0439859
1	84950000	85000000	84975000	0.0511543
1	86400000	86450000	86425000	0.0132959
1	86975000	87025000	87000000	0.0219007
1	87000000	87050000	87025000	0.013823
1	91775000	91825000	91800000	0.0281731
1	91800000	91850000	91825000	0.013006
1	91825000	91875000	91850000	0.029952
1	91850000	91900000	91875000	0.015905
1	114850000	114900000	114875000	0.0228495
1	114875000	114925000	114900000	0.0241935
1	114900000	114950000	114925000	0.025419
1	114975000	115025000	115000000	0.0147849
1	115000000	115050000	115025000	0.0425627
1	115025000	115075000	115050000	0.0439068
1	115050000	115100000	115075000	0.0583623
1	115075000	115125000	115100000	0.0631852
1	115100000	115150000	115125000	0.0589026
1	115125000	115175000	115150000	0.0508381
1	115150000	115200000	115175000	0.049494
1	115175000	115225000	115200000	0.0457253
1	115200000	115250000	115225000	0.041693
1	115225000	115275000	115250000	0.0407311
1	120300000	120350000	120325000	0.0200559
1	121750000	121800000	121775000	0.0174731
1	122450000	122500000	122475000	0.0223224
1	122475000	122525000	122500000	0.0232975
1	122500000	122550000	122525000	0.0230735
1	122525000	122575000	122550000	0.0199505
1	123625000	123675000	123650000	0.0182374
1	123650000	123700000	123675000	0.0180134
1	123675000	123725000	123700000	0.0173413
1	123700000	123750000	123725000	0.0173413
1	123725000	123775000	123750000	0.0173413
1	123750000	123800000	123775000	0.0173413
1	123775000	123825000	123800000	0.0173413
1	123800000	123850000	123825000	0.0173413
1	123825000	123875000	123850000	0.0173413
1	123850000	123900000	123875000	0.0161159
1	123875000	123925000	123900000	0.0161159
1	123900000	123950000	123925000	0.0172359
1	123925000	123975000	123950000	0.018356
1	123950000	124000000	123975000	0.0147718
1	123975000	124025000	124000000	0.0136517
1	129325000	129375000	129350000	0.0180661
1	136625000	136675000	136650000	0.0223224
1	136650000	136700000	136675000	0.0158787
1	136675000	136725000	136700000	0.0283971
1	136700000	136750000	136725000	0.0182901
1	136725000	136775000	136750000	0.0203853
1	136750000	136800000	136775000	0.0243912
1	136775000	136825000	136800000	0.0177498
1	139425000	139475000	139450000	0.0215317
1	139450000	139500000	139475000	0.0197133
1	139475000	139525000	139500000	0.0178553
1	141075000	141125000	141100000	0.0137703
1	141100000	141150000	141125000	0.0185009
1	141125000	141175000	141150000	0.0171964
1	144675000	144725000	144700000	0.0309535
1	144700000	144750000	144725000	0.031362
1	144725000	144775000	144750000	0.0284498
1	144750000	144800000	144775000	0.030321
1	144775000	144825000	144800000	0.030321
1	144800000	144850000	144825000	0.0316651
1	145475000	145525000	145500000	0.015457
1	145500000	145550000	145525000	0.015457
1	145525000	145575000	145550000	0.015457
1	145550000	145600000	145575000	0.015457
1	145625000	145675000	145650000	0.0164585
1	146275000	146325000	146300000	0.0132168
1	147900000	147950000	147925000	0.0130587
1	153425000	153475000	153450000	0.0172491
1	153950000	154000000	153975000	0.015009
1	154250000	154300000	154275000	0.0145346
1	156450000	156500000	156475000	0.0161817
1	162600000	162650000	162625000	0.0235083
1	162625000	162675000	162650000	0.0183428
1	162650000	162700000	162675000	0.026157
1	164425000	164475000	164450000	0.014271
1	165100000	165150000	165125000	0.0149431
1	165125000	165175000	165150000	0.0149431
1	165150000	165200000	165175000	0.0149431
1	165175000	165225000	165200000	0.0149431
1	165200000	165250000	165225000	0.0165771
1	165225000	165275000	165250000	0.0165771
1	165250000	165300000	165275000	0.0168011
1	165275000	165325000	165300000	0.0206093
1	165300000	165350000	165325000	0.0268817
1	165325000	165375000	165350000	0.0235215
1	165350000	165400000	165375000	0.0235215
1	165375000	165425000	165400000	0.0235215
1	165400000	165450000	165425000	0.0235215
1	165425000	165475000	165450000	0.0241935
1	165450000	165500000	165475000	0.0241935
1	165475000	165525000	165500000	0.0241935
1	165500000	165550000	165525000	0.0241935
1	165525000	165575000	165550000	0.031362
1	165550000	165600000	165575000	0.031586
1	165575000	165625000	165600000	0.0324821
1	165600000	165650000	165625000	0.031586
1	165625000	165675000	165650000	0.0295699
1	165650000	165700000	165675000	0.0250764
1	165675000	165725000	165700000	0.0250764
1	165700000	165750000	165725000	0.0250764
1	165725000	165775000	165750000	0.0250764
1	165750000	165800000	165775000	0.0250764
1	165775000	165825000	165800000	0.01858
1	165800000	165850000	165825000	0.01858
1	165825000	165875000	165850000	0.018804
1	165850000	165900000	165875000	0.0230998
1	165875000	165925000	165900000	0.0201876
1	165900000	165950000	165925000	0.0293722
1	165925000	165975000	165950000	0.0306241
1	165950000	166000000	165975000	0.0148377
1	165975000	166025000	166000000	0.0145478
1	166075000	166125000	166100000	0.01464
1	166100000	166150000	166125000	0.01858
1	166200000	166250000	166225000	0.0301497
1	166225000	166275000	166250000	0.0273034
1	166375000	166425000	166400000	0.0169724
1	166400000	166450000	166425000	0.0169724
1	166425000	166475000	166450000	0.0169724
1	166450000	166500000	166475000	0.0146005
1	166575000	166625000	166600000	0.0150353
1	166600000	166650000	166625000	0.0288847
1	166625000	166675000	166650000	0.029135
1	166650000	166700000	166675000	0.0293591
1	166675000	166725000	166700000	0.0168143
1	166700000	166750000	166725000	0.0307031
1	166725000	166775000	166750000	0.0315201
1	166750000	166800000	166775000	0.0420225
1	166850000	166900000	166875000	0.0138362
1	166925000	166975000	166950000	0.0175785
1	167050000	167100000	167075000	0.0138757
1	167075000	167125000	167100000	0.0390971
1	167100000	167150000	167125000	0.038794
1	167125000	167175000	167150000	0.037898
1	167150000	167200000	167175000	0.0395978
1	167175000	167225000	167200000	0.0382142
1	167200000	167250000	167225000	0.0420225
1	167225000	167275000	167250000	0.0415744
1	167250000	167300000	167275000	0.035526
1	167275000	167325000	167300000	0.0387545
1	167300000	167350000	167325000	0.0414427
1	167325000	167375000	167350000	0.0423387
1	167350000	167400000	167375000	0.0365143
1	167375000	167425000	167400000	0.0367384
1	167400000	167450000	167425000	0.0367384
1	167425000	167475000	167450000	0.0349462
1	167450000	167500000	167475000	0.0310721
1	167475000	167525000	167500000	0.0310721
1	167500000	167550000	167525000	0.0252477
1	167625000	167675000	167650000	0.0265655
1	167925000	167975000	167950000	0.0164058
1	167950000	168000000	167975000	0.0171042
1	168075000	168125000	168100000	0.0242858
1	168100000	168150000	168125000	0.043327
1	168125000	168175000	168150000	0.0342742
1	168150000	168200000	168175000	0.0342742
1	168175000	168225000	168200000	0.0369624
1	168200000	168250000	168225000	0.0309535
1	168225000	168275000	168250000	0.0370019
1	168250000	168300000	168275000	0.035447
1	168775000	168825000	168800000	0.0230076
1	168800000	168850000	168825000	0.0227836
1	168825000	168875000	168850000	0.031362
1	168850000	168900000	168875000	0.031362
1	168875000	168925000	168900000	0.0340238
1	168900000	168950000	168925000	0.0353679
1	168925000	168975000	168950000	0.0279754
1	168950000	169000000	168975000	0.0215054
1	168975000	169025000	169000000	0.0316651
1	169000000	169050000	169025000	0.0218085
1	169025000	169075000	169050000	0.0206884
1	169050000	169100000	169075000	0.0231921
1	169075000	169125000	169100000	0.0195288
1	169225000	169275000	169250000	0.0152066
1	169250000	169300000	169275000	0.0166166
1	169275000	169325000	169300000	0.0184087
1	169300000	169350000	169325000	0.0285816
1	169325000	169375000	169350000	0.0241408
1	169350000	169400000	169375000	0.0306373
1	169375000	169425000	169400000	0.0175258
1	169400000	169450000	169425000	0.0163662
1	169425000	169475000	169450000	0.0330882
1	169450000	169500000	169475000	0.0335363
1	169475000	169525000	169500000	0.029728
1	169500000	169550000	169525000	0.029728
1	169525000	169575000	169550000	0.029728
1	169550000	169600000	169575000	0.029728
1	169575000	169625000	169600000	0.029728
1	169600000	169650000	169625000	0.029728
1	169625000	169675000	169650000	0.029728
1	169650000	169700000	169675000	0.029728
1	169675000	169725000	169700000	0.029728
1	169700000	169750000	169725000	0.029728
1	169725000	169775000	169750000	0.029728
1	169750000	169800000	169775000	0.029728
1	169775000	169825000	169800000	0.029728
1	173050000	173100000	173075000	0.0181056
1	173100000	173150000	173125000	0.0172755
1	173125000	173175000	173150000	0.0154833
1	173150000	173200000	173175000	0.0146927
1	173175000	173225000	173200000	0.0146927
1	173200000	173250000	173225000	0.0154833
1	173325000	173375000	173350000	0.0139811
1	173350000	173400000	173375000	0.0177103
1	173375000	173425000	173400000	0.0287661
1	173400000	173450000	173425000	0.0293986
1	173425000	173475000	173450000	0.0322581
1	173450000	173500000	173475000	0.0271057
1	173475000	173525000	173500000	0.0208333
1	173500000	173550000	173525000	0.0219007
1	173525000	173575000	173550000	0.0212418
1	173550000	173600000	173575000	0.0133882
1	173825000	173875000	173850000	0.0151012
1	173850000	173900000	173875000	0.0169856
1	173875000	173925000	173900000	0.0198977
1	173900000	173950000	173925000	0.0242726
1	173925000	173975000	173950000	0.0298861
1	174350000	174400000	174375000	0.0224278
1	174375000	174425000	174400000	0.0149167
1	174825000	174875000	174850000	0.0187513
1	174850000	174900000	174875000	0.0148508
1	175725000	175775000	175750000	0.0135726
1	175875000	175925000	175900000	0.0216371
1	175900000	175950000	175925000	0.0211891
1	175925000	175975000	175950000	0.020069
1	175950000	176000000	175975000	0.0145214
1	175975000	176025000	176000000	0.0177498
1	176000000	176050000	176025000	0.019542
1	176025000	176075000	176050000	0.0263942
1	176050000	176100000	176075000	0.0356183
1	176250000	176300000	176275000	0.0147586
1	176275000	176325000	176300000	0.0249447
1	176300000	176350000	176325000	0.0249447
1	176325000	176375000	176350000	0.0251687
1	176350000	176400000	176375000	0.046819
1	176375000	176425000	176400000	0.046819
1	176400000	176450000	176425000	0.0251687
1	176425000	176475000	176450000	0.0169328
1	176450000	176500000	176475000	0.0147849
1	176475000	176525000	176500000	0.0173941
1	176500000	176550000	176525000	0.01999
1	176525000	176575000	176550000	0.0161817
1	176550000	176600000	176575000	0.0173018
1	176575000	176625000	176600000	0.0179343
1	176600000	176650000	176625000	0.0145214
1	176625000	176675000	176650000	0.0187777
1	176650000	176700000	176675000	0.0261701
1	176675000	176725000	176700000	0.0250501
1	176700000	176750000	176725000	0.0211759
1	176725000	176775000	176750000	0.0196078
1	176750000	176800000	176775000	0.0262492
1	176775000	176825000	176800000	0.0233897
1	176800000	176850000	176825000	0.019397
1	176825000	176875000	176850000	0.0245625
1	176850000	176900000	176875000	0.0245625
1	176875000	176925000	176900000	0.0230208
1	176975000	177025000	177000000	0.029135
1	177000000	177050000	177025000	0.0372259
1	177025000	177075000	177050000	0.0273693
1	177050000	177100000	177075000	0.0235215
1	177075000	177125000	177100000	0.0239695
1	177100000	177150000	177125000	0.0183296
1	177125000	177175000	177150000	0.0183296
1	177150000	177200000	177175000	0.0149694
1	177175000	177225000	177200000	0.0210573
1	177200000	177250000	177225000	0.0219534
1	177325000	177375000	177350000	0.0334967
1	177350000	177400000	177375000	0.0133486
1	178300000	178350000	178325000	0.0199373
1	178650000	178700000	178675000	0.0129928
1	178850000	178900000	178875000	0.0170514
1	179700000	179750000	179725000	0.0213604
1	179775000	179825000	179800000	0.013823
1	179800000	179850000	179825000	0.013151
1	179900000	179950000	179925000	0.0209519
1	179925000	179975000	179950000	0.0256299
1	179950000	180000000	179975000	0.0142051
1	180000000	180050000	180025000	0.0188436
1	180025000	180075000	180050000	0.0188436
1	180050000	180100000	180075000	0.0190676
1	180075000	180125000	180100000	0.0177762
1	180100000	180150000	180125000	0.0230867
1	180125000	180175000	180150000	0.0230867
1	180150000	180200000	180175000	0.0324821
1	180175000	180225000	180200000	0.0248656
1	180200000	180250000	180225000	0.0248656
1	180225000	180275000	180250000	0.0248656
1	180250000	180300000	180275000	0.0248656
1	180275000	180325000	180300000	0.0248656
1	180300000	180350000	180325000	0.0162608
1	180325000	180375000	180350000	0.0245493
1	180350000	180400000	180375000	0.0151407
1	180375000	180425000	180400000	0.0182769
1	180400000	180450000	180425000	0.031138
1	180425000	180475000	180450000	0.0365143
1	180450000	180500000	180475000	0.0256035
1	180550000	180600000	180575000	0.03069
1	180575000	180625000	180600000	0.0232843
1	180600000	180650000	180625000	0.0147718
1	180625000	180675000	180650000	0.0200822
1	180650000	180700000	180675000	0.0200822
1	180675000	180725000	180700000	0.0203062
1	180700000	180750000	180725000	0.0203062
1	180725000	180775000	180750000	0.0275142
1	180750000	180800000	180775000	0.0254981
1	180775000	180825000	180800000	0.0212418
1	180800000	180850000	180825000	0.0241672
1	181225000	181275000	181250000	0.022665
1	181250000	181300000	181275000	0.022665
1	181275000	181325000	181300000	0.0247075
1	181300000	181350000	181325000	0.0320604
1	181325000	181375000	181350000	0.034261
1	182425000	182475000	182450000	0.0184482
1	182450000	182500000	182475000	0.0219534
1	182475000	182525000	182500000	0.0221774
1	182500000	182550000	182525000	0.0253136
1	182525000	182575000	182550000	0.0210837
1	182550000	182600000	182575000	0.0154965
1	182575000	182625000	182600000	0.0287134
1	182600000	182650000	182625000	0.0143764
1	182625000	182675000	182650000	0.0403226
1	182650000	182700000	182675000	0.047267
1	182675000	182725000	182700000	0.0356183
1	182700000	182750000	182725000	0.0356183
1	182725000	182775000	182750000	0.0356183
1	182750000	182800000	182775000	0.0356183
1	182775000	182825000	182800000	0.0356183
1	182800000	182850000	182825000	0.0380824
1	182825000	182875000	182850000	0.0526434
1	182850000	182900000	182875000	0.0526434
1	182875000	182925000	182900000	0.0389785
1	182900000	182950000	182925000	0.0400986
1	182925000	182975000	182950000	0.026605
1	182950000	183000000	182975000	0.0183165
1	183125000	183175000	183150000	0.0177498
1	183150000	183200000	183175000	0.0203194
1	183175000	183225000	183200000	0.0287661
1	183200000	183250000	183225000	0.0256299
1	183225000	183275000	183250000	0.0231657
1	183250000	183300000	183275000	0.0231657
1	183275000	183325000	183300000	0.0231657
1	183300000	183350000	183325000	0.027198
1	183325000	183375000	183350000	0.0292141
1	183350000	183400000	183375000	0.0279886
1	183375000	183425000	183400000	0.0288847
1	183400000	183450000	183425000	0.0403226
1	183425000	183475000	183450000	0.031586
1	183450000	183500000	183475000	0.0333781
1	183475000	183525000	183500000	0.0325611
1	183500000	183550000	183525000	0.0341292
1	183525000	183575000	183550000	0.0345773
1	183550000	183600000	183575000	0.026829
1	183575000	183625000	183600000	0.0229285
1	183600000	183650000	183625000	0.0197923
1	183625000	183675000	183650000	0.0215844
1	183650000	183700000	183675000	0.0300179
1	183675000	183725000	183700000	0.0239827
1	183700000	183750000	183725000	0.0177103
1	183725000	183775000	183750000	0.0159182
1	183925000	183975000	183950000	0.0222828
1	183950000	184000000	183975000	0.0283839
1	183975000	184025000	184000000	0.0295435
1	184000000	184050000	184025000	0.0417062
1	184025000	184075000	184050000	0.0399141
1	184050000	184100000	184075000	0.0295567
1	184075000	184125000	184100000	0.0295567
1	184100000	184150000	184125000	0.0188699
1	184200000	184250000	184225000	0.0147849
1	184225000	184275000	184250000	0.0147849
1	184250000	184300000	184275000	0.0371864
1	184275000	184325000	184300000	0.0291219
1	184300000	184350000	184325000	0.0365143
1	184325000	184375000	184350000	0.0358423
1	184350000	184400000	184375000	0.0329301
1	184375000	184425000	184400000	0.0277778
1	184400000	184450000	184425000	0.0315992
1	184425000	184475000	184450000	0.029135
1	184450000	184500000	184475000	0.0248788
1	184475000	184525000	184500000	0.0246548
1	184500000	184550000	184525000	0.0246548
1	184525000	184575000	184550000	0.0246548
1	184550000	184600000	184575000	0.0246548
1	184575000	184625000	184600000	0.0246548
1	184600000	184650000	184625000	0.0244307
1	184625000	184675000	184650000	0.0244307
1	184650000	184700000	184675000	0.0254849
1	184675000	184725000	184700000	0.0353284
1	184700000	184750000	184725000	0.0300047
1	184725000	184775000	184750000	0.0275406
1	184750000	184800000	184775000	0.0291746
1	184775000	184825000	184800000	0.0237192
1	184800000	184850000	184825000	0.0241672
1	184825000	184875000	184850000	0.0174336
1	184850000	184900000	184875000	0.0133486
1	184875000	184925000	184900000	0.0133486
1	185075000	185125000	185100000	0.0347618
1	185100000	185150000	185125000	0.0417062
1	185125000	185175000	185150000	0.0498102
1	185150000	185200000	185175000	0.0448819
1	185175000	185225000	185200000	0.0253532
1	185200000	185250000	185225000	0.0255376
1	185225000	185275000	185250000	0.0255376
1	185250000	185300000	185275000	0.0356183
1	185275000	185325000	185300000	0.0432348
1	185350000	185400000	185375000	0.0228231
1	185375000	185425000	185400000	0.020807
1	185400000	185450000	185425000	0.0193443
1	185425000	185475000	185450000	0.0389785
1	185450000	185500000	185475000	0.0389785
1	185475000	185525000	185500000	0.0389785
1	185500000	185550000	185525000	0.0392025
1	185525000	185575000	185550000	0.0392025
1	185550000	185600000	185575000	0.0380824
1	185575000	185625000	185600000	0.0380824
1	185600000	185650000	185625000	0.0380824
1	185625000	185675000	185650000	0.0389785
1	185650000	185700000	185675000	0.0504032
1	185675000	185725000	185700000	0.0326797
1	185700000	185750000	185725000	0.0405071
1	185725000	185775000	185750000	0.0185537
1	185750000	185800000	185775000	0.0250501
1	185775000	185825000	185800000	0.024602
1	185800000	185850000	185825000	0.0323503
1	185825000	185875000	185850000	0.0319023
1	185850000	185900000	185875000	0.0247338
1	185875000	185925000	185900000	0.0266577
1	185900000	185950000	185925000	0.0266577
1	185925000	185975000	185950000	0.0266577
1	185950000	186000000	185975000	0.0266577
1	185975000	186025000	186000000	0.0266577
1	186000000	186050000	186025000	0.0266577
1	186025000	186075000	186050000	0.0266577
1	186050000	186100000	186075000	0.03069
1	186075000	186125000	186100000	0.0517473
1	186100000	186150000	186125000	0.0537634
1	186125000	186175000	186150000	0.0546595
1	186150000	186200000	186175000	0.0469771
1	186175000	186225000	186200000	0.0458571
1	186200000	186250000	186225000	0.0485452
1	186225000	186275000	186250000	0.0328115
1	186250000	186300000	186275000	0.0256431
1	188000000	188050000	188025000	0.0170383
1	188025000	188075000	188050000	0.0202404
1	188050000	188100000	188075000	0.0197133
1	188075000	188125000	188100000	0.0267368
1	188100000	188150000	188125000	0.0267368
1	188125000	188175000	188150000	0.0271848
1	188150000	188200000	188175000	0.0255508
1	188175000	188225000	188200000	0.0237587
1	188200000	188250000	188225000	0.0230867
1	188225000	188275000	188250000	0.0230867
1	188250000	188300000	188275000	0.0230867
1	188275000	188325000	188300000	0.0230867
1	188300000	188350000	188325000	0.0230867
1	188350000	188400000	188375000	0.0137571
1	188650000	188700000	188675000	0.0180793
1	188675000	188725000	188700000	0.0239036
1	188700000	188750000	188725000	0.0192652
1	188725000	188775000	188750000	0.0185932
1	188750000	188800000	188775000	0.0188172
1	188900000	188950000	188925000	0.0144555
1	188925000	188975000	188950000	0.0178157
1	188950000	189000000	188975000	0.0182638
1	188975000	189025000	189000000	0.0147586
1	189000000	189050000	189025000	0.0200163
1	189025000	189075000	189050000	0.0289769
1	190250000	190300000	190275000	0.0176049
1	190275000	190325000	190300000	0.0180134
1	190300000	190350000	190325000	0.0172623
1	190325000	190375000	190350000	0.0172623
1	190350000	190400000	190375000	0.0172623
1	190375000	190425000	190400000	0.0172623
1	190400000	190450000	190425000	0.0172623
1	190425000	190475000	190450000	0.0172623
1	190450000	190500000	190475000	0.0172623
1	190475000	190525000	190500000	0.0333122
1	190500000	190550000	190525000	0.0300838
1	191075000	191125000	191100000	0.0138098
1	195475000	195525000	195500000	0.0143237
1	197350000	197400000	197375000	0.020438
1	197375000	197425000	197400000	0.020438
1	197400000	197450000	197425000	0.020438
1	197425000	197475000	197450000	0.0143106
1	197450000	197500000	197475000	0.0230867
1	197475000	197525000	197500000	0.0231262
1	197500000	197550000	197525000	0.0241277
1	197525000	197575000	197550000	0.0209915
1	197550000	197600000	197575000	0.0187513
1	197575000	197625000	197600000	0.0175522
1	197600000	197650000	197625000	0.0175522
1	197625000	197675000	197650000	0.0175522
1	197650000	197700000	197675000	0.0175522
1	197675000	197725000	197700000	0.0175522
1	197700000	197750000	197725000	0.0175522
1	206300000	206350000	206325000	0.0129533
1	206325000	206375000	206350000	0.0137176
1	206350000	206400000	206375000	0.0135726
1	212500000	212550000	212525000	0.0247997
1	212525000	212575000	212550000	0.0201876
1	218125000	218175000	218150000	0.0134672
1	218150000	218200000	218175000	0.0160104
1	218175000	218225000	218200000	0.0131641
1	218200000	218250000	218225000	0.0132432
1	218225000	218275000	218250000	0.0166034
1	218250000	218300000	218275000	0.0177235
1	219775000	219825000	219800000	0.0231921
1	219800000	219850000	219825000	0.0195815
1	219825000	219875000	219850000	0.0207016
1	219850000	219900000	219875000	0.0248392
1	219875000	219925000	219900000	0.0129665
1	219900000	219950000	219925000	0.0187908
1	219925000	219975000	219950000	0.0187908
1	219950000	220000000	219975000	0.015233
1	219975000	220025000	220000000	0.015233
1	220000000	220050000	220025000	0.015233
1	220025000	220075000	220050000	0.015233
1	220050000	220100000	220075000	0.015457
1	220075000	220125000	220100000	0.015233
1	220250000	220300000	220275000	0.0130719
1	220300000	220350000	220325000	0.018725
1	220550000	220600000	220575000	0.0273825
1	220575000	220625000	220600000	0.0378189
1	220600000	220650000	220625000	0.0364748
1	220625000	220675000	220650000	0.0225859
1	220650000	220700000	220675000	0.023258
1	220675000	220725000	220700000	0.0263942
1	220700000	220750000	220725000	0.0313225
1	220725000	220775000	220750000	0.015681
1	220750000	220800000	220775000	0.019542
1	220925000	220975000	220950000	0.020662
1	220950000	221000000	220975000	0.0251028
1	220975000	221025000	221000000	0.0242067
1	221000000	221050000	221025000	0.0212945
1	221025000	221075000	221050000	0.0226386
1	221050000	221100000	221075000	0.0248788
1	221075000	221125000	221100000	0.0141261
1	221125000	221175000	221150000	0.015905
1	221150000	221200000	221175000	0.015905
1	221175000	221225000	221200000	0.0248656
1	221200000	221250000	221225000	0.0215054
1	230875000	230925000	230900000	0.0214
1	230900000	230950000	230925000	0.0336022
1	230950000	231000000	230975000	0.0207279
1	231125000	231175000	231150000	0.0167615
1	231300000	231350000	231325000	0.015009
1	231325000	231375000	231350000	0.013375
1	231625000	231675000	231650000	0.0223487
1	231650000	231700000	231675000	0.0270794
1	231825000	231875000	231850000	0.0423519
1	231850000	231900000	231875000	0.0370283
1	231875000	231925000	231900000	0.0434061
1	231900000	231950000	231925000	0.0523271
1	231925000	231975000	231950000	0.0383723
1	231975000	232025000	232000000	0.0195024
1	232000000	232050000	232025000	0.0183824
1	232025000	232075000	232050000	0.0492963
1	232400000	232450000	232425000	0.0628821
1	232425000	232475000	232450000	0.0714606
1	232450000	232500000	232475000	0.0707885
1	232475000	232525000	232500000	0.0707885
1	232500000	232550000	232525000	0.0707885
1	232525000	232575000	232550000	0.0797491
1	232550000	232600000	232575000	0.103943
1	232575000	232625000	232600000	0.118398
1	232600000	232650000	232625000	0.116606
1	232625000	232675000	232650000	0.15088
1	232650000	232700000	232675000	0.169025
1	232675000	232725000	232700000	0.11737
1	232700000	232750000	232725000	0.127108
1	232725000	232775000	232750000	0.132709
1	232750000	232800000	232775000	0.12218
1	232775000	232825000	232800000	0.127491
1	232800000	232850000	232825000	0.138836
1	232825000	232875000	232850000	0.118214
1	232850000	232900000	232875000	0.109952
1	232875000	232925000	232900000	0.115776
1	232900000	232950000	232925000	0.145504
1	232925000	232975000	232950000	0.147625
1	232950000	233000000	232975000	0.149549
1	232975000	233025000	233000000	0.149747
1	233000000	233050000	233025000	0.157812
1	233025000	233075000	233050000	0.150709
1	233050000	233100000	233075000	0.123379
1	233075000	233125000	233100000	0.123379
1	233100000	233150000	233125000	0.143092
1	233125000	233175000	233150000	0.230234
1	233150000	233200000	233175000	0.222222
1	233175000	233225000	233200000	0.206093
1	233200000	233250000	233225000	0.198964
1	233225000	233275000	233250000	0.198516
1	233250000	233300000	233275000	0.138928
1	233275000	233325000	233300000	0.0925575
1	233300000	233350000	233325000	0.0518132
1	233325000	233375000	233350000	0.0309403
1	233350000	233400000	233375000	0.0240881
1	233375000	233425000	233400000	0.0207279
1	233400000	233450000	233425000	0.0196869
1	233425000	233475000	233450000	0.0377266
1	233450000	233500000	233475000	0.0329828
1	233475000	233525000	233500000	0.0246943
1	233500000	233550000	233525000	0.0291878
1	233525000	233575000	233550000	0.0291878
1	233550000	233600000	233575000	0.0302946
1	233575000	233625000	233600000	0.0312434
1	233600000	233650000	233625000	0.0139548
1	233625000	233675000	233650000	0.0360795
1	233650000	233700000	233675000	0.0453036
1	233675000	233725000	233700000	0.0341029
1	233700000	233750000	233725000	0.0327852
1	233725000	233775000	233750000	0.0235215
1	233750000	233800000	233775000	0.0248656
1	233775000	233825000	233800000	0.0211628
1	233800000	233850000	233825000	0.0164848
1	233825000	233875000	233850000	0.0211891
1	233850000	233900000	233875000	0.0184614
1	233925000	233975000	233950000	0.0250764
1	233950000	234000000	233975000	0.0287265
1	233975000	234025000	234000000	0.017091
1	234025000	234075000	234050000	0.0303474
1	234050000	234100000	234075000	0.0255772
1	234075000	234125000	234100000	0.0322976
1	234100000	234150000	234125000	0.0277646
1	234125000	234175000	234150000	0.0260515
1	234150000	234200000	234175000	0.0192125
1	234175000	234225000	234200000	0.0188172
1	234200000	234250000	234225000	0.0188172
1	234225000	234275000	234250000	0.0153252
1	236450000	236500000	236475000	0.0274879
1	236475000	236525000	236500000	0.0317837
1	236525000	236575000	236550000	0.044816
1	236550000	236600000	236575000	0.0484003
1	236575000	236625000	236600000	0.0350121
1	236600000	236650000	236625000	0.0436433
1	236625000	236675000	236650000	0.0436433
1	236650000	236700000	236675000	0.0418511
1	236675000	236725000	236700000	0.0459361
1	236700000	236750000	236725000	0.0459361
1	236725000	236775000	236750000	0.0459361
1	236750000	236800000	236775000	0.0459361
1	236775000	236825000	236800000	0.0459361
1	236800000	236850000	236825000	0.0459361
1	236825000	236875000	236850000	0.0494017
1	236850000	236900000	236875000	0.0503769
1	236875000	236925000	236900000	0.0256299
1	237125000	237175000	237150000	0.0372918
1	237150000	237200000	237175000	0.0422333
1	237175000	237225000	237200000	0.0420093
1	237200000	237250000	237225000	0.0394397
1	237225000	237275000	237250000	0.0497444
1	237250000	237300000	237275000	0.0495203
1	237275000	237325000	237300000	0.04645
1	237300000	237350000	237325000	0.0448424
1	237325000	237375000	237350000	0.0421542
1	237350000	237400000	237375000	0.0421542
1	237375000	237425000	237400000	0.0582833
1	237400000	237450000	237425000	0.0582833
1	237425000	237475000	237450000	0.0365143
1	237450000	237500000	237475000	0.0365143
1	237475000	237525000	237500000	0.0365143
1	237500000	237550000	237525000	0.0365143
1	237525000	237575000	237550000	0.0365143
1	237550000	237600000	237575000	0.0365143
1	237575000	237625000	237600000	0.0365143
1	237600000	237650000	237625000	0.0365143
1	237625000	237675000	237650000	0.0277778
1	237650000	237700000	237675000	0.0277778
1	237675000	237725000	237700000	0.0282258
1	237700000	237750000	237725000	0.0282258
1	237725000	237775000	237750000	0.0282258
1	237750000	237800000	237775000	0.0282258
1	237775000	237825000	237800000	0.0280018
1	237800000	237850000	237825000	0.0280018
1	237825000	237875000	237850000	0.0297939
1	237850000	237900000	237875000	0.0331541
1	238175000	238225000	238200000	0.0181452
1	238200000	238250000	238225000	0.0181452
1	239850000	239900000	239875000	0.0144423
1	239950000	240000000	239975000	0.0351834
1	239975000	240025000	240000000	0.0351834
1	240000000	240050000	240025000	0.0351834
1	240025000	240075000	240050000	0.028911
1	240050000	240100000	240075000	0.028911
1	240075000	240125000	240100000	0.028911
1	240100000	240150000	240125000	0.028911
1	240125000	240175000	240150000	0.028911
1	240150000	240200000	240175000	0.028911
1	240175000	240225000	240200000	0.0313752
1	240200000	240250000	240225000	0.0313752
1	240225000	240275000	240250000	0.0291219
1	240250000	240300000	240275000	0.0219534
1	240275000	240325000	240300000	0.0183692
1	240300000	240350000	240325000	0.0183692
1	240325000	240375000	240350000	0.0183692
1	240350000	240400000	240375000	0.0183692
1	240375000	240425000	240400000	0.0183692
1	240400000	240450000	240425000	0.0183692
1	240425000	240475000	240450000	0.0170251
1	240450000	240500000	240475000	0.0132168
1	244950000	245000000	244975000	0.0134409
1	245175000	245225000	245200000	0.0148508
1	245200000	245250000	245225000	0.030914
1	245225000	245275000	245250000	0.0282258
1	245250000	245300000	245275000	0.0250896
1	245275000	245325000	245300000	0.0255376
1	245300000	245350000	245325000	0.0206093
1	245325000	245375000	245350000	0.0206093
1	245350000	245400000	245375000	0.0199373
1	245375000	245425000	245400000	0.0192652
1	249050000	249100000	249075000	0.0159182
1	249075000	249125000	249100000	0.0183692
1	249100000	249150000	249125000	0.0566229
1	249125000	249175000	249150000	0.02646
1	249150000	249200000	249175000	0.0338921
1	249175000	249225000	249200000	0.0451718
1	249200000	249250000	249225000	0.0552129
1	249225000	249275000	249250000	0.0662424
1	249250000	249300000	249275000	0.0885384
1	249275000	249325000	249300000	0.0615381
1	249300000	249350000	249325000	0.0611296
1	249325000	249375000	249350000	0.0300443
1	249425000	249475000	249450000	0.0149826
1	249450000	249500000	249475000	0.0155229
1	249475000	249525000	249500000	0.0245098
1	256425000	256475000	256450000	0.0132168
1	256525000	256575000	256550000	0.0159841
1	256550000	256600000	256575000	0.0138494
1	256650000	256700000	256675000	0.0182506
1	258475000	258525000	258500000	0.0165902
1	258500000	258550000	258525000	0.0141129
1	258525000	258575000	258550000	0.0234029
1	258550000	258600000	258575000	0.0264996
1	258575000	258625000	258600000	0.0377925
1	258600000	258650000	258625000	0.033668
1	258625000	258675000	258650000	0.0303078
1	258650000	258700000	258675000	0.0303078
1	258675000	258725000	258700000	0.0303078
1	258700000	258750000	258725000	0.0274483
1	258725000	258775000	258750000	0.0258144
1	258750000	258800000	258775000	0.018132
1	258775000	258825000	258800000	0.01605
1	258800000	258850000	258825000	0.0158787
1	279950000	280000000	279975000	0.0166693
1	282125000	282175000	282150000	0.0139416
1	283125000	283175000	283150000	0.0189622
1	284975000	285025000	285000000	0.0137703
1	288675000	288725000	288700000	0.013968
1	288725000	288775000	288750000	0.0201613
1	288750000	288800000	288775000	0.0192652
1	288775000	288825000	288800000	0.0129928
1	289475000	289525000	289500000	0.0200032
1	289500000	289550000	289525000	0.0204117
1	289575000	289625000	289600000	0.0175654
1	289600000	289650000	289625000	0.0189094
1	289625000	289675000	289650000	0.0208729
1	289650000	289700000	289675000	0.0156019
1	289700000	289750000	289725000	0.013151
1	289725000	289775000	289750000	0.0207674
1	289750000	289800000	289775000	0.0212155
1	289775000	289825000	289800000	0.0162213
1	289800000	289850000	289825000	0.0206357
1	289825000	289875000	289850000	0.0206357
1	290050000	290100000	290075000	0.0395056
1	290075000	290125000	290100000	0.0318891
1	290100000	290150000	290125000	0.01858
1	290375000	290425000	290400000	0.0231525
1	290400000	290450000	290425000	0.0251687
1	290425000	290475000	290450000	0.0265128
1	290450000	290500000	290475000	0.0229681
1	290475000	290525000	290500000	0.023113
1	290500000	290550000	290525000	0.0189094
1	290525000	290575000	290550000	0.0178289
1	290825000	290875000	290850000	0.0144028
1	290850000	290900000	290875000	0.0146268
1	290875000	290925000	290900000	0.0137966
1	290900000	290950000	290925000	0.0217557
1	290925000	290975000	290950000	0.0207279
1	290950000	291000000	290975000	0.0253136
1	297850000	297900000	297875000	0.0179211
1	297875000	297925000	297900000	0.0180793
1	298150000	298200000	298175000	0.016129
1	298175000	298225000	298200000	0.015681
1	298650000	298700000	298675000	0.0170251
1	298675000	298725000	298700000	0.0140075
1	298700000	298750000	298725000	0.0131114
2	5950000	6000000	5975000	0.0136649
2	5975000	6025000	6000000	0.0170778
2	11375000	11425000	11400000	0.0131773
2	12350000	12400000	12375000	0.0357237
2	12375000	12425000	12400000	0.0480181
2	12400000	12450000	12425000	0.0360004
2	12425000	12475000	12450000	0.014271
2	12450000	12500000	12475000	0.0223751
2	36375000	36425000	36400000	0.0200822
2	36400000	36450000	36425000	0.0241277
2	36425000	36475000	36450000	0.0347354
2	36450000	36500000	36475000	0.018725
2	36475000	36525000	36500000	0.0297939
2	36500000	36550000	36525000	0.0281336
2	36525000	36575000	36550000	0.0358423
2	38625000	38675000	38650000	0.0292009
2	38650000	38700000	38675000	0.03857
2	38675000	38725000	38700000	0.0369755
2	38700000	38750000	38725000	0.0465159
2	38725000	38775000	38750000	0.0339052
2	38750000	38800000	38775000	0.0356973
2	38775000	38825000	38800000	0.0349199
2	38800000	38850000	38825000	0.0291087
2	38825000	38875000	38850000	0.0230076
2	38850000	38900000	38875000	0.0210573
2	38875000	38925000	38900000	0.0230076
2	38900000	38950000	38925000	0.0210573
2	43650000	43700000	43675000	0.0154043
2	43700000	43750000	43725000	0.0160104
2	43725000	43775000	43750000	0.0166825
2	43750000	43800000	43775000	0.0190412
2	43775000	43825000	43800000	0.015681
2	48775000	48825000	48800000	0.0322581
2	48800000	48850000	48825000	0.0273561
2	48825000	48875000	48850000	0.0275801
2	48850000	48900000	48875000	0.0285421
2	48875000	48925000	48900000	0.0325743
2	48900000	48950000	48925000	0.0198055
2	48950000	49000000	48975000	0.0152989
2	48975000	49025000	49000000	0.0152989
2	49025000	49075000	49050000	0.0134277
2	49100000	49150000	49125000	0.0201481
2	49125000	49175000	49150000	0.030914
2	49150000	49200000	49175000	0.0185932
2	51350000	51400000	51375000	0.0179211
2	51375000	51425000	51400000	0.0179211
2	51400000	51450000	51425000	0.0179211
2	55175000	55225000	55200000	0.0147586
2	55200000	55250000	55225000	0.0131905
2	83350000	83400000	83375000	0.0183692
2	83375000	83425000	83400000	0.0183692
2	83400000	83450000	83425000	0.0269081
2	83425000	83475000	83450000	0.0443812
2	83450000	83500000	83475000	0.0546859
2	83475000	83525000	83500000	0.0542378
2	83500000	83550000	83525000	0.0583228
2	83525000	83575000	83550000	0.0594429
2	83550000	83600000	83575000	0.0511543
2	83575000	83625000	83600000	0.0204907
2	83600000	83650000	83625000	0.0166034
2	83625000	83675000	83650000	0.0188436
2	83675000	83725000	83700000	0.0162476
2	83700000	83750000	83725000	0.0176708
2	83725000	83775000	83750000	0.0178157
2	83750000	83800000	83775000	0.0182242
2	83775000	83825000	83800000	0.0178157
2	85650000	85700000	85675000	0.0178553
2	85675000	85725000	85700000	0.015905
2	85700000	85750000	85725000	0.0248656
2	85725000	85775000	85750000	0.0206093
2	85750000	85800000	85775000	0.0226254
2	85775000	85825000	85800000	0.0206093
2	85800000	85850000	85825000	0.022441
2	85825000	85875000	85850000	0.0192521
2	86325000	86375000	86350000	0.0134936
2	86350000	86400000	86375000	0.0220061
2	86375000	86425000	86400000	0.0215581
2	86600000	86650000	86625000	0.0268685
2	86625000	86675000	86650000	0.0241804
2	86650000	86700000	86675000	0.0264205
2	86875000	86925000	86900000	0.0170251
2	86900000	86950000	86925000	0.0179211
2	86925000	86975000	86950000	0.0190412
2	86950000	87000000	86975000	0.0174599
2	87225000	87275000	87250000	0.0180002
2	87250000	87300000	87275000	0.0247075
2	87275000	87325000	87300000	0.0179211
2	87350000	87400000	87375000	0.0194102
2	87375000	87425000	87400000	0.0191993
2	88400000	88450000	88425000	0.015457
2	88425000	88475000	88450000	0.0176444
2	88850000	88900000	88875000	0.0179211
2	89725000	89775000	89750000	0.0147849
2	89750000	89800000	89775000	0.015009
2	89775000	89825000	89800000	0.0147849
2	89800000	89850000	89825000	0.02252
2	89825000	89875000	89850000	0.02252
2	89850000	89900000	89875000	0.0184351
2	89875000	89925000	89900000	0.0164189
2	89900000	89950000	89925000	0.0158523
2	90250000	90300000	90275000	0.015681
2	90275000	90325000	90300000	0.0147849
2	90325000	90375000	90350000	0.016129
2	90350000	90400000	90375000	0.0163662
2	90375000	90425000	90400000	0.0320472
2	90400000	90450000	90425000	0.0360531
2	90425000	90475000	90450000	0.0310326
2	90450000	90500000	90475000	0.0203721
2	92225000	92275000	92250000	0.0204248
2	92275000	92325000	92300000	0.0145346
2	111250000	111300000	111275000	0.0229944
2	111275000	111325000	111300000	0.0311512
2	111300000	111350000	111325000	0.0156283
2	111325000	111375000	111350000	0.0130324
2	126875000	126925000	126900000	0.025933
2	126900000	126950000	126925000	0.0315465
2	126925000	126975000	126950000	0.0352361
2	126950000	127000000	126975000	0.0332727
2	126975000	127025000	127000000	0.0356842
2	127000000	127050000	127025000	0.0167088
2	129175000	129225000	129200000	0.0342478
2	129200000	129250000	129225000	0.0344982
2	129225000	129275000	129250000	0.0342742
2	129250000	129300000	129275000	0.0398746
2	129275000	129325000	129300000	0.0394265
2	129300000	129350000	129325000	0.0181715
2	129350000	129400000	129375000	0.0201745
2	129375000	129425000	129400000	0.0169856
2	129525000	129575000	129550000	0.0320077
2	129550000	129600000	129575000	0.0371996
2	129575000	129625000	129600000	0.0471484
2	129600000	129650000	129625000	0.0318891
2	129625000	129675000	129650000	0.0383328
2	129650000	129700000	129675000	0.0318364
2	129825000	129875000	129850000	0.0141129
2	129900000	129950000	129925000	0.013006
2	129925000	129975000	129950000	0.0169592
2	129950000	130000000	129975000	0.0171042
2	130225000	130275000	130250000	0.0485716
2	130250000	130300000	130275000	0.0521163
2	130275000	130325000	130300000	0.0486375
2	130300000	130350000	130325000	0.0400854
2	130325000	130375000	130350000	0.0297017
2	130550000	130600000	130575000	0.0332595
2	130575000	130625000	130600000	0.0263019
2	130600000	130650000	130625000	0.0211232
2	130925000	130975000	130950000	0.0164453
2	130950000	131000000	130975000	0.0156283
2	135425000	135475000	135450000	0.0217557
2	135450000	135500000	135475000	0.0278041
2	135475000	135525000	135500000	0.0396769
2	145300000	145350000	145325000	0.0185932
2	145900000	145950000	145925000	0.0146005
2	150875000	150925000	150900000	0.0134409
2	154500000	154550000	154525000	0.0140997
2	154650000	154700000	154675000	0.0320604
2	154675000	154725000	154700000	0.0290164
2	154700000	154750000	154725000	0.0181847
3	5500000	5550000	5525000	0.0140075
3	6525000	6575000	6550000	0.0208333
3	13475000	13525000	13500000	0.0163662
3	16450000	16500000	16475000	0.0238509
3	16475000	16525000	16500000	0.0401645
3	16500000	16550000	16525000	0.0767842
3	16525000	16575000	16550000	0.0861665
3	16550000	16600000	16575000	0.0499157
3	16575000	16625000	16600000	0.0320868
3	16600000	16650000	16625000	0.033589
3	16850000	16900000	16875000	0.0147059
3	16875000	16925000	16900000	0.0173545
3	19375000	19425000	19400000	0.0151276
3	19400000	19450000	19425000	0.0169328
3	19500000	19550000	19525000	0.0208465
3	19525000	19575000	19550000	0.0141788
3	19975000	20025000	20000000	0.0162476
3	20000000	20050000	20025000	0.0177367
3	20025000	20075000	20050000	0.044737
3	20050000	20100000	20075000	0.0720272
3	20075000	20125000	20100000	0.0785236
3	20100000	20150000	20125000	0.0473856
3	20125000	20175000	20150000	0.0330487
3	20150000	20200000	20175000	0.0141129
3	21650000	21700000	21675000	0.0169197
3	21675000	21725000	21700000	0.0207938
3	21700000	21750000	21725000	0.0302288
3	21725000	21775000	21750000	0.0294777
3	21750000	21800000	21775000	0.0157074
3	30900000	30950000	30925000	0.0169592
3	30925000	30975000	30950000	0.0283839
3	30950000	31000000	30975000	0.0259198
3	30975000	31025000	31000000	0.0255113
3	31000000	31050000	31025000	0.0275274
3	31525000	31575000	31550000	0.0151276
3	31600000	31650000	31625000	0.0201745
3	37125000	37175000	37150000	0.0131114
3	37150000	37200000	37175000	0.0135463
3	86600000	86650000	86625000	0.0130192
3	86675000	86725000	86700000	0.0130192
3	86700000	86750000	86725000	0.0183955
3	86950000	87000000	86975000	0.0192652
3	86975000	87025000	87000000	0.0192652
3	87000000	87050000	87025000	0.0192652
3	87025000	87075000	87050000	0.0192652
3	119375000	119425000	119400000	0.0218612
3	119400000	119450000	119425000	0.0264996
3	119425000	119475000	119450000	0.0184219
3	119450000	119500000	119475000	0.01323
3	121650000	121700000	121675000	0.0142183
3	121725000	121775000	121750000	0.0147718
3	123975000	124025000	124000000	0.0172886
3	124000000	124050000	124025000	0.0237455
3	129125000	129175000	129150000	0.0244966
3	129150000	129200000	129175000	0.0323503
3	129175000	129225000	129200000	0.0277119
3	135200000	135250000	135225000	0.0280018
3	135225000	135275000	135250000	0.0199373
3	135250000	135300000	135275000	0.0191203
3	135275000	135325000	135300000	0.0195683
3	135800000	135850000	135825000	0.0186986
3	135825000	135875000	135850000	0.0361849
3	135850000	135900000	135875000	0.0261174
3	136325000	136375000	136350000	0.0154702
3	136350000	136400000	136375000	0.0171042
3	141900000	141950000	141925000	0.0134409
3	141925000	141975000	141950000	0.0201613
3	141950000	142000000	141975000	0.0201613
3	141975000	142025000	142000000	0.0201613
3	142000000	142050000	142025000	0.0179211
3	142025000	142075000	142050000	0.0179211
3	142050000	142100000	142075000	0.0179211
3	142075000	142125000	142100000	0.0179211
3	142100000	142150000	142125000	0.0179211
3	142125000	142175000	142150000	0.0179211
3	142150000	142200000	142175000	0.0179211
4	3925000	3975000	3950000	0.0192652
4	5075000	5125000	5100000	0.0132432
4	5100000	5150000	5125000	0.0132432
4	7250000	7300000	7275000	0.0302419
4	7275000	7325000	7300000	0.0188304
4	7300000	7350000	7325000	0.0173413
4	10325000	10375000	10350000	0.0238246
4	10350000	10400000	10375000	0.0193311
4	10650000	10700000	10675000	0.013968
4	11150000	11200000	11175000	0.022889
4	11175000	11225000	11200000	0.0177367
4	11200000	11250000	11225000	0.0271189
4	11225000	11275000	11250000	0.0262229
4	11250000	11300000	11275000	0.0298993
4	11275000	11325000	11300000	0.0256299
4	11300000	11350000	11325000	0.044592
4	11325000	11375000	11350000	0.0375158
4	11350000	11400000	11375000	0.0138625
4	13500000	13550000	13525000	0.0169328
4	13775000	13825000	13800000	0.0136649
4	13800000	13850000	13825000	0.0286738
4	13825000	13875000	13850000	0.0270135
4	13850000	13900000	13875000	0.0294118
4	13875000	13925000	13900000	0.0164585
4	15350000	15400000	15375000	0.0150485
4	15675000	15725000	15700000	0.0234424
4	15700000	15750000	15725000	0.0150353
4	15725000	15775000	15750000	0.0177235
4	15950000	16000000	15975000	0.0191203
4	15975000	16025000	16000000	0.015009
4	16000000	16050000	16025000	0.015009
4	16025000	16075000	16050000	0.0145609
4	16050000	16100000	16075000	0.015233
4	16375000	16425000	16400000	0.0306109
4	16400000	16450000	16425000	0.026157
4	16425000	16475000	16450000	0.0339711
4	16450000	16500000	16475000	0.0374631
4	16475000	16525000	16500000	0.0412977
4	16500000	16550000	16525000	0.0392816
4	16575000	16625000	16600000	0.0262097
4	33200000	33250000	33225000	0.0203062
4	33225000	33275000	33250000	0.0203062
4	33250000	33300000	33275000	0.0264337
4	33275000	33325000	33300000	0.0280018
4	33300000	33350000	33325000	0.0292932
4	33325000	33375000	33350000	0.0292932
4	33350000	33400000	33375000	0.0340502
4	33375000	33425000	33400000	0.0203853
4	33400000	33450000	33425000	0.0212814
4	33425000	33475000	33450000	0.0212814
4	33450000	33500000	33475000	0.0197133
4	33475000	33525000	33500000	0.0165771
4	33500000	33550000	33525000	0.0245098
4	33525000	33575000	33550000	0.0238378
4	33575000	33625000	33600000	0.0146927
4	35375000	35425000	35400000	0.0151012
4	35400000	35450000	35425000	0.0255245
4	35425000	35475000	35450000	0.0336022
4	37000000	37050000	37025000	0.013823
4	37025000	37075000	37050000	0.0150748
4	37050000	37100000	37075000	0.0152989
4	37125000	37175000	37150000	0.0173677
4	37225000	37275000	37250000	0.014864
4	37250000	37300000	37275000	0.0204512
4	37475000	37525000	37500000	0.0153779
4	37500000	37550000	37525000	0.01717
4	37525000	37575000	37550000	0.0267631
4	37550000	37600000	37575000	0.0305714
4	37575000	37625000	37600000	0.0208202
4	37600000	37650000	37625000	0.0366988
4	37625000	37675000	37650000	0.0551866
4	37650000	37700000	37675000	0.0563067
4	37675000	37725000	37700000	0.037384
4	39575000	39625000	39600000	0.0215844
4	39600000	39650000	39625000	0.0200163
4	39625000	39675000	39650000	0.0206884
4	39650000	39700000	39675000	0.0175127
4	39775000	39825000	39800000	0.0222038
4	39800000	39850000	39825000	0.0338525
4	39825000	39875000	39850000	0.032996
4	39850000	39900000	39875000	0.0202272
4	39875000	39925000	39900000	0.0218875
4	39900000	39950000	39925000	0.0219534
4	44275000	44325000	44300000	0.0145609
4	44300000	44350000	44325000	0.0176971
4	44325000	44375000	44350000	0.0143369
4	48700000	48750000	48725000	0.0289506
4	48725000	48775000	48750000	0.0287265
4	48750000	48800000	48775000	0.0287265
4	48775000	48825000	48800000	0.0287265
4	48800000	48850000	48825000	0.0287265
4	48825000	48875000	48850000	0.0287265
4	48850000	48900000	48875000	0.0287265
4	48875000	48925000	48900000	0.0287265
4	48900000	48950000	48925000	0.028318
4	59725000	59775000	59750000	0.0151012
4	59800000	59850000	59825000	0.013375
4	73075000	73125000	73100000	0.0182901
4	73100000	73150000	73125000	0.0187513
4	73125000	73175000	73150000	0.0166298
4	78400000	78450000	78425000	0.0194892
4	78425000	78475000	78450000	0.0203853
4	78450000	78500000	78475000	0.0203853
4	79500000	79550000	79525000	0.042286
4	79525000	79575000	79550000	0.0438409
4	79550000	79600000	79575000	0.0529728
4	79575000	79625000	79600000	0.0643844
4	79600000	79650000	79625000	0.0493359
4	79625000	79675000	79650000	0.0437487
4	79650000	79700000	79675000	0.0605761
4	79675000	79725000	79700000	0.0215976
4	79700000	79750000	79725000	0.0301497
4	79725000	79775000	79750000	0.0308217
4	79750000	79800000	79775000	0.023561
4	79775000	79825000	79800000	0.0170646
4	79800000	79850000	79825000	0.0168011
4	79825000	79875000	79850000	0.0168011
4	79850000	79900000	79875000	0.0255376
4	79875000	79925000	79900000	0.0255376
4	79900000	79950000	79925000	0.0255376
4	79925000	79975000	79950000	0.0255376
4	79950000	80000000	79975000	0.0255376
4	79975000	80025000	80000000	0.0255376
4	80000000	80050000	80025000	0.0255376
4	80025000	80075000	80050000	0.0255376
4	80050000	80100000	80075000	0.0255376
4	80075000	80125000	80100000	0.0255376
4	80100000	80150000	80125000	0.0255376
4	80125000	80175000	80150000	0.0239695
4	80150000	80200000	80175000	0.0239695
4	80175000	80225000	80200000	0.0256431
4	80200000	80250000	80225000	0.0256431
4	80225000	80275000	80250000	0.0256431
4	80250000	80300000	80275000	0.0236269
4	92775000	92825000	92800000	0.0162872
4	93375000	93425000	93400000	0.0131641
4	93450000	93500000	93475000	0.0143369
4	93850000	93900000	93875000	0.0183692
4	95800000	95850000	95825000	0.0143369
4	95900000	95950000	95925000	0.0143369
4	95925000	95975000	95950000	0.0143369
4	98975000	99025000	99000000	0.0134804
4	112075000	112125000	112100000	0.0136122
4	112175000	112225000	112200000	0.018356
4	112200000	112250000	112225000	0.0134409
4	112225000	112275000	112250000	0.0294118
4	112250000	112300000	112275000	0.0257353
4	112275000	112325000	112300000	0.0187908
4	112300000	112350000	112325000	0.0187908
4	112325000	112375000	112350000	0.0153779
4	113025000	113075000	113050000	0.0215054
4	113050000	113100000	113075000	0.0219534
4	113075000	113125000	113100000	0.0175917
4	119700000	119750000	119725000	0.0170251
4	119725000	119775000	119750000	0.0179607
4	119750000	119800000	119775000	0.0217689
4	130950000	131000000	130975000	0.0237587
4	130975000	131025000	131000000	0.0237587
4	131000000	131050000	131025000	0.0192125
4	132575000	132625000	132600000	0.013006
4	136950000	137000000	136975000	0.0403489
4	136975000	137025000	137000000	0.0424837
4	137000000	137050000	137025000	0.0412582
4	141525000	141575000	141550000	0.0291614
5	6850000	6900000	6875000	0.0206884
5	6875000	6925000	6900000	0.0166693
5	22150000	22200000	22175000	0.0200163
5	22175000	22225000	22200000	0.0293327
5	22350000	22400000	22375000	0.0171569
5	22375000	22425000	22400000	0.0186327
5	34500000	34550000	34525000	0.0207411
5	35925000	35975000	35950000	0.015233
5	36000000	36050000	36025000	0.0214
5	36025000	36075000	36050000	0.021848
5	42300000	42350000	42325000	0.0130719
5	43850000	43900000	43875000	0.0140602
5	80550000	80600000	80575000	0.0232975
5	80575000	80625000	80600000	0.0217689
5	80600000	80650000	80625000	0.0137044
5	81300000	81350000	81325000	0.0147059
5	81325000	81375000	81350000	0.0144819
5	81375000	81425000	81400000	0.015088
5	81400000	81450000	81425000	0.0129928
5	81425000	81475000	81450000	0.0129928
5	82900000	82950000	82925000	0.0170646
5	82925000	82975000	82950000	0.023113
5	82950000	83000000	82975000	0.0144555
5	90700000	90750000	90725000	0.0334177
5	90725000	90775000	90750000	0.0219534
5	90750000	90800000	90775000	0.018725
5	92925000	92975000	92950000	0.014864
5	92975000	93025000	93000000	0.013599
5	94275000	94325000	94300000	0.0137439
5	94350000	94400000	94375000	0.0205171
5	102375000	102425000	102400000	0.0214
5	105400000	105450000	105425000	0.0185932
5	105425000	105475000	105450000	0.0188567
5	105850000	105900000	105875000	0.0207543
5	105875000	105925000	105900000	0.0197528
5	105900000	105950000	105925000	0.0301233
5	105925000	105975000	105950000	0.034854
6	1825000	1875000	1850000	0.0253532
6	1875000	1925000	1900000	0.0156019
6	5900000	5950000	5925000	0.0134936
6	5925000	5975000	5950000	0.015826
6	5950000	6000000	5975000	0.0182374
6	5975000	6025000	6000000	0.0204775
6	6000000	6050000	6025000	0.0211496
6	6025000	6075000	6050000	0.0198846
6	6050000	6100000	6075000	0.0195156
6	6075000	6125000	6100000	0.0156546
6	7850000	7900000	7875000	0.0130324
6	7875000	7925000	7900000	0.017091
6	7900000	7950000	7925000	0.0259461
6	12175000	12225000	12200000	0.0129928
6	12275000	12325000	12300000	0.0340238
6	12300000	12350000	12325000	0.0539611
6	12325000	12375000	12350000	0.0535131
6	12350000	12400000	12375000	0.0544355
6	12725000	12775000	12750000	0.0181056
6	12750000	12800000	12775000	0.0187777
6	12775000	12825000	12800000	0.0219534
6	12950000	13000000	12975000	0.0149431
6	21650000	21700000	21675000	0.0137835
6	21775000	21825000	21800000	0.034485
6	21800000	21850000	21825000	0.0415481
6	21825000	21875000	21850000	0.027053
6	21850000	21900000	21875000	0.0329828
6	21875000	21925000	21900000	0.016498
6	22100000	22150000	22125000	0.0205698
6	22275000	22325000	22300000	0.0187908
6	22300000	22350000	22325000	0.0238773
6	22325000	22375000	22350000	0.029504
6	22350000	22400000	22375000	0.02787
6	22375000	22425000	22400000	0.020807
6	22400000	22450000	22425000	0.024075
6	22425000	22475000	22450000	0.0244966
6	22450000	22500000	22475000	0.0173018
6	22475000	22525000	22500000	0.0193838
6	22500000	22550000	22525000	0.0213868
6	22625000	22675000	22650000	0.0175785
6	22900000	22950000	22925000	0.022072
6	22925000	22975000	22950000	0.0162476
6	22950000	23000000	22975000	0.0162476
6	22975000	23025000	23000000	0.0169197
6	23000000	23050000	23025000	0.028687
6	23025000	23075000	23050000	0.0299916
6	23175000	23225000	23200000	0.0153647
6	23200000	23250000	23225000	0.0219271
6	23225000	23275000	23250000	0.0222565
6	23250000	23300000	23275000	0.0136385
6	23275000	23325000	23300000	0.0208333
6	23300000	23350000	23325000	0.0215054
6	23350000	23400000	23375000	0.0192389
6	23375000	23425000	23400000	0.0358028
6	23400000	23450000	23425000	0.0360927
6	23425000	23475000	23450000	0.0249051
6	23450000	23500000	23475000	0.021703
6	23475000	23525000	23500000	0.0340897
6	23500000	23550000	23525000	0.0230076
6	23525000	23575000	23550000	0.016129
6	23550000	23600000	23575000	0.0453827
6	23575000	23625000	23600000	0.0345641
6	23600000	23650000	23625000	0.0368965
6	23625000	23675000	23650000	0.0425364
6	23650000	23700000	23675000	0.0354733
6	23675000	23725000	23700000	0.0277119
6	23700000	23750000	23725000	0.0217821
6	23725000	23775000	23750000	0.0135726
6	23750000	23800000	23775000	0.0218216
6	27575000	27625000	27600000	0.0182242
6	27600000	27650000	27625000	0.0172359
6	29300000	29350000	29325000	0.0258539
6	29325000	29375000	29350000	0.0419302
6	29350000	29400000	29375000	0.0419302
6	29375000	29425000	29400000	0.0508908
6	29400000	29450000	29425000	0.0512993
6	29425000	29475000	29450000	0.054923
6	29450000	29500000	29475000	0.0567152
6	29475000	29525000	29500000	0.0423782
6	29500000	29550000	29525000	0.0427867
6	29525000	29575000	29550000	0.0425627
6	29550000	29600000	29575000	0.0439068
6	29575000	29625000	29600000	0.0430108
6	30375000	30425000	30400000	0.0132959
6	30475000	30525000	30500000	0.0166166
6	30500000	30550000	30525000	0.0306373
6	30525000	30575000	30550000	0.0327061
6	38050000	38100000	38075000	0.015233
6	38075000	38125000	38100000	0.0131905
6	38625000	38675000	38650000	0.0136385
6	41725000	41775000	41750000	0.0142183
6	41750000	41800000	41775000	0.0285684
6	41775000	41825000	41800000	0.0248919
6	41800000	41850000	41825000	0.0208597
6	41825000	41875000	41850000	0.0230735
6	41875000	41925000	41900000	0.0185009
6	46400000	46450000	46425000	0.0129928
6	46425000	46475000	46450000	0.0136649
6	46450000	46500000	46475000	0.0136649
6	46475000	46525000	46500000	0.0141129
6	46500000	46550000	46525000	0.0188172
6	46525000	46575000	46550000	0.0213604
6	46550000	46600000	46575000	0.013968
6	46575000	46625000	46600000	0.013823
6	46650000	46700000	46675000	0.0138625
6	80025000	80075000	80050000	0.035895
6	80050000	80100000	80075000	0.0218216
6	92725000	92775000	92750000	0.0129928
6	92750000	92800000	92775000	0.0145609
6	92775000	92825000	92800000	0.0136649
6	108725000	108775000	108750000	0.0131905
6	108825000	108875000	108850000	0.0171964
6	110750000	110800000	110775000	0.0170251
6	110775000	110825000	110800000	0.0180793
6	110800000	110850000	110825000	0.0180793
6	110825000	110875000	110850000	0.0171832
6	112375000	112425000	112400000	0.0136649
6	130650000	130700000	130675000	0.0168538
6	130675000	130725000	130700000	0.0166298
6	131450000	131500000	131475000	0.0177894
6	131475000	131525000	131500000	0.0150617
6	131525000	131575000	131550000	0.0253927
6	131550000	131600000	131575000	0.026605
6	131575000	131625000	131600000	0.0267104
6	131600000	131650000	131625000	0.0192916
6	136875000	136925000	136900000	0.0456462
6	136900000	136950000	136925000	0.0187908
6	136925000	136975000	136950000	0.0187908
6	136950000	137000000	136975000	0.0200954
6	136975000	137025000	137000000	0.0201349
6	137000000	137050000	137025000	0.0148508
6	137025000	137075000	137050000	0.0299916
6	137050000	137100000	137075000	0.0426023
6	137075000	137125000	137100000	0.0362244
6	137100000	137150000	137125000	0.0653199
6	137125000	137175000	137150000	0.0513125
6	137150000	137200000	137175000	0.0442231
6	137425000	137475000	137450000	0.0152462
6	137450000	137500000	137475000	0.0306241
6	137475000	137525000	137500000	0.0366725
6	137500000	137550000	137525000	0.0301365
6	137575000	137625000	137600000	0.0155492
6	137600000	137650000	137625000	0.0195683
6	137625000	137675000	137650000	0.0293854
6	137775000	137825000	137800000	0.0173941
6	137900000	137950000	137925000	0.0205434
6	137925000	137975000	137950000	0.022744
6	137950000	138000000	137975000	0.0207016
6	137975000	138025000	138000000	0.0133486
6	138000000	138050000	138025000	0.0238114
6	138150000	138200000	138175000	0.0233634
6	138300000	138350000	138325000	0.0192125
6	151200000	151250000	151225000	0.0218216
6	151225000	151275000	151250000	0.0174731
6	151250000	151300000	151275000	0.0170251
6	151275000	151325000	151300000	0.0190412
6	151300000	151350000	151325000	0.0292536
6	151325000	151375000	151350000	0.0283576
6	151350000	151400000	151375000	0.0235742
6	151375000	151425000	151400000	0.0255376
6	151400000	151450000	151425000	0.0154438
6	151425000	151475000	151450000	0.0251291
6	151450000	151500000	151475000	0.0266577
6	151550000	151600000	151575000	0.013968
6	151575000	151625000	151600000	0.0196474
6	151600000	151650000	151625000	0.0214922
6	151625000	151675000	151650000	0.0154043
6	151650000	151700000	151675000	0.015457
6	152225000	152275000	152250000	0.0131905
6	152500000	152550000	152525000	0.0192257
6	152525000	152575000	152550000	0.0213604
6	152550000	152600000	152575000	0.0218875
6	152650000	152700000	152675000	0.0166693
6	153250000	153300000	153275000	0.0154306
6	153275000	153325000	153300000	0.0196078
6	153300000	153350000	153325000	0.0445393
6	153325000	153375000	153350000	0.0256958
6	155050000	155100000	155075000	0.0200032
6	155075000	155125000	155100000	0.0213077
6	155125000	155175000	155150000	0.0223751
6	155150000	155200000	155175000	0.020359
6	155175000	155225000	155200000	0.0144687
6	155200000	155250000	155225000	0.0142051
6	155225000	155275000	155250000	0.0187513
6	155500000	155550000	155525000	0.0186064
6	155600000	155650000	155625000	0.0180793
6	155625000	155675000	155650000	0.0142842
6	155875000	155925000	155900000	0.0175785
6	155900000	155950000	155925000	0.021255
6	155925000	155975000	155950000	0.0164585
6	155950000	156000000	155975000	0.0201613
6	156050000	156100000	156075000	0.0193575
6	156075000	156125000	156100000	0.0174995
6	156100000	156150000	156125000	0.0132696
6	156125000	156175000	156150000	0.0213077
6	156175000	156225000	156200000	0.0130192
6	156250000	156300000	156275000	0.0184746
6	156275000	156325000	156300000	0.0132959
6	156300000	156350000	156325000	0.0199768
6	156325000	156375000	156350000	0.0198319
6	156500000	156550000	156525000	0.0414163
6	156525000	156575000	156550000	0.0476755
6	156550000	156600000	156575000	0.0449346
6	156575000	156625000	156600000	0.0193707
6	156600000	156650000	156625000	0.0210705
6	156625000	156675000	156650000	0.0234293
6	156650000	156700000	156675000	0.0200163
6	156675000	156725000	156700000	0.0155624
6	156700000	156750000	156725000	0.0155624
6	156850000	156900000	156875000	0.0239695
6	156900000	156950000	156925000	0.0240222
6	156950000	157000000	156975000	0.0136122
6	156975000	157025000	157000000	0.0140075
6	157125000	157175000	157150000	0.0151671
6	157225000	157275000	157250000	0.0160631
6	157250000	157300000	157275000	0.0206093
6	157275000	157325000	157300000	0.0217294
6	157300000	157350000	157325000	0.0246416
7	3525000	3575000	3550000	0.0150353
7	3550000	3600000	3575000	0.0194365
7	3575000	3625000	3600000	0.0201876
7	6500000	6550000	6525000	0.0137176
7	7700000	7750000	7725000	0.015826
7	7725000	7775000	7750000	0.0223883
7	7750000	7800000	7775000	0.0178026
7	14525000	14575000	14550000	0.0144687
7	14550000	14600000	14575000	0.0209124
7	14575000	14625000	14600000	0.0152198
7	15325000	15375000	15350000	0.0233766
7	15350000	15400000	15375000	0.0279754
7	15375000	15425000	15400000	0.0235347
7	16325000	16375000	16350000	0.0197001
7	16775000	16825000	16800000	0.016867
7	16800000	16850000	16825000	0.0280677
7	16825000	16875000	16850000	0.0373445
7	16850000	16900000	16875000	0.0177894
7	16875000	16925000	16900000	0.0306504
7	16900000	16950000	16925000	0.0478336
7	16950000	17000000	16975000	0.022665
7	16975000	17025000	17000000	0.0261438
7	17000000	17050000	17025000	0.0238509
7	17025000	17075000	17050000	0.0268817
7	17050000	17100000	17075000	0.0268817
7	17075000	17125000	17100000	0.0362903
7	17100000	17150000	17125000	0.0486111
7	17125000	17175000	17150000	0.0377266
7	17150000	17200000	17175000	0.0379507
7	17175000	17225000	17200000	0.0378848
7	17200000	17250000	17225000	0.0274879
7	17225000	17275000	17250000	0.0243912
7	17250000	17300000	17275000	0.0229022
7	17275000	17325000	17300000	0.0238378
7	17300000	17350000	17325000	0.0263415
7	17325000	17375000	17350000	0.0199241
7	17350000	17400000	17375000	0.0505482
7	17375000	17425000	17400000	0.0550416
7	17400000	17450000	17425000	0.0454222
7	17425000	17475000	17450000	0.0169328
7	17650000	17700000	17675000	0.0199768
7	17675000	17725000	17700000	0.0385964
7	17700000	17750000	17725000	0.0427604
7	17725000	17775000	17750000	0.0514311
7	17900000	17950000	17925000	0.0657284
7	19175000	19225000	19200000	0.0164321
7	19200000	19250000	19225000	0.0168538
7	19375000	19425000	19400000	0.015681
7	19400000	19450000	19425000	0.0129928
7	19425000	19475000	19450000	0.0129928
7	19450000	19500000	19475000	0.0129928
7	19475000	19525000	19500000	0.0129928
7	19500000	19550000	19525000	0.0129928
7	19575000	19625000	19600000	0.0157074
7	19600000	19650000	19625000	0.0166825
7	21050000	21100000	21075000	0.0135463
7	23825000	23875000	23850000	0.015312
7	23850000	23900000	23875000	0.015312
7	23875000	23925000	23900000	0.0161027
7	23900000	23950000	23925000	0.0152857
7	24000000	24050000	24025000	0.0219271
7	24175000	24225000	24200000	0.0197001
7	24200000	24250000	24225000	0.0275274
7	24225000	24275000	24250000	0.0304659
7	26725000	26775000	26750000	0.0272507
7	26750000	26800000	26775000	0.0277778
7	26775000	26825000	26800000	0.0219271
7	26800000	26850000	26825000	0.0193179
7	26825000	26875000	26850000	0.0175258
7	26850000	26900000	26875000	0.0175258
7	27375000	27425000	27400000	0.0133223
7	27500000	27550000	27525000	0.0167352
7	30200000	30250000	30225000	0.0293195
7	30225000	30275000	30250000	0.0837945
7	30250000	30300000	30275000	0.12529
7	30275000	30325000	30300000	0.126067
7	30300000	30350000	30325000	0.106776
7	30325000	30375000	30350000	0.0551866
7	31200000	31250000	31225000	0.0155888
7	31225000	31275000	31250000	0.024075
7	32675000	32725000	32700000	0.0258407
7	32700000	32750000	32725000	0.0236796
7	32725000	32775000	32750000	0.0297148
7	32750000	32800000	32775000	0.0334572
7	32775000	32825000	32800000	0.0327193
7	32800000	32850000	32825000	0.0383196
7	32825000	32875000	32850000	0.0143896
7	32900000	32950000	32925000	0.0305318
7	32925000	32975000	32950000	0.0323635
7	32950000	33000000	32975000	0.0323635
7	32975000	33025000	33000000	0.0374367
7	33000000	33050000	33025000	0.0386227
7	33025000	33075000	33050000	0.0326007
7	33050000	33100000	33075000	0.0440122
7	33075000	33125000	33100000	0.0520636
7	33100000	33150000	33125000	0.0304659
7	33125000	33175000	33150000	0.0310326
7	33150000	33200000	33175000	0.0253136
7	33175000	33225000	33200000	0.0221379
7	33200000	33250000	33225000	0.0213868
7	33975000	34025000	34000000	0.0216767
7	34000000	34050000	34025000	0.0212155
7	34025000	34075000	34050000	0.0192521
7	34050000	34100000	34075000	0.0169724
7	34075000	34125000	34100000	0.0192784
7	34100000	34150000	34125000	0.0189753
7	34125000	34175000	34150000	0.0202799
7	34150000	34200000	34175000	0.0259988
7	34175000	34225000	34200000	0.0288715
7	34200000	34250000	34225000	0.0172227
7	34225000	34275000	34250000	0.0163267
7	34250000	34300000	34275000	0.0187908
7	34275000	34325000	34300000	0.0140602
7	34300000	34350000	34325000	0.0254849
7	34325000	34375000	34350000	0.0221247
7	34400000	34450000	34425000	0.0179211
7	34425000	34475000	34450000	0.0179211
7	34450000	34500000	34475000	0.0199373
7	34700000	34750000	34725000	0.0214
7	34725000	34775000	34750000	0.0274879
7	34750000	34800000	34775000	0.0290033
7	34775000	34825000	34800000	0.0258144
7	34875000	34925000	34900000	0.0207279
7	34975000	35025000	35000000	0.0170383
7	35000000	35050000	35025000	0.0163003
7	35025000	35075000	35050000	0.0175917
7	35050000	35100000	35075000	0.0175917
7	35075000	35125000	35100000	0.0191335
7	35100000	35150000	35125000	0.0145873
7	35125000	35175000	35150000	0.0201481
7	35150000	35200000	35175000	0.0169328
7	35175000	35225000	35200000	0.0131114
7	38625000	38675000	38650000	0.0160236
7	38650000	38700000	38675000	0.0181847
7	38675000	38725000	38700000	0.015826
7	38700000	38750000	38725000	0.0144819
7	38725000	38775000	38750000	0.015826
7	38750000	38800000	38775000	0.015826
7	38775000	38825000	38800000	0.0165639
7	38800000	38850000	38825000	0.0230603
7	38825000	38875000	38850000	0.0230603
7	38850000	38900000	38875000	0.0180529
7	38875000	38925000	38900000	0.0319418
7	38900000	38950000	38925000	0.0356183
7	57000000	57050000	57025000	0.01323
7	60325000	60375000	60350000	0.0136649
7	60550000	60600000	60575000	0.0137308
7	60600000	60650000	60625000	0.0143633
7	60625000	60675000	60650000	0.0142183
7	60700000	60750000	60725000	0.016946
7	70250000	70300000	70275000	0.015905
7	70275000	70325000	70300000	0.0165771
7	70300000	70350000	70325000	0.015905
7	70325000	70375000	70350000	0.015905
7	70350000	70400000	70375000	0.0146795
7	70375000	70425000	70400000	0.0207279
7	70700000	70750000	70725000	0.0140997
7	70725000	70775000	70750000	0.0172359
7	70750000	70800000	70775000	0.0228231
7	71050000	71100000	71075000	0.013375
7	71450000	71500000	71475000	0.0136122
7	71775000	71825000	71800000	0.0150485
7	71800000	71850000	71825000	0.0150485
7	71825000	71875000	71850000	0.0136385
7	71850000	71900000	71875000	0.0136385
7	72075000	72125000	72100000	0.015905
7	73225000	73275000	73250000	0.0171832
7	73250000	73300000	73275000	0.0158391
7	73275000	73325000	73300000	0.0183033
7	73300000	73350000	73325000	0.0183033
7	73325000	73375000	73350000	0.0190412
7	73350000	73400000	73375000	0.015233
7	73375000	73425000	73400000	0.015233
7	73400000	73450000	73425000	0.0137439
7	74025000	74075000	74050000	0.0168011
7	74050000	74100000	74075000	0.015009
7	74075000	74125000	74100000	0.015233
7	74100000	74150000	74125000	0.0172491
7	74125000	74175000	74150000	0.015681
7	74150000	74200000	74175000	0.0205171
7	74175000	74225000	74200000	0.019397
7	74200000	74250000	74225000	0.018725
7	74225000	74275000	74250000	0.018725
7	74250000	74300000	74275000	0.018949
7	74275000	74325000	74300000	0.0232843
7	74300000	74350000	74325000	0.0230603
7	74325000	74375000	74350000	0.018132
7	74350000	74400000	74375000	0.018132
7	74375000	74425000	74400000	0.018132
7	74400000	74450000	74425000	0.018132
7	74425000	74475000	74450000	0.014047
7	74450000	74500000	74475000	0.014047
7	74475000	74525000	74500000	0.013375
7	74500000	74550000	74525000	0.013375
7	74525000	74575000	74550000	0.013375
7	74550000	74600000	74575000	0.013375
7	74575000	74625000	74600000	0.013375
7	74600000	74650000	74625000	0.013375
7	74625000	74675000	74650000	0.013375
7	74650000	74700000	74675000	0.013599
7	80025000	80075000	80050000	0.0153911
7	80050000	80100000	80075000	0.0153911
7	80075000	80125000	80100000	0.0142842
7	81025000	81075000	81050000	0.0203062
7	81050000	81100000	81075000	0.0254586
7	81650000	81700000	81675000	0.0181452
7	81675000	81725000	81700000	0.0181452
7	81950000	82000000	81975000	0.0259857
7	81975000	82025000	82000000	0.0284498
7	82000000	82050000	82025000	0.0284498
7	82025000	82075000	82050000	0.0272243
7	82050000	82100000	82075000	0.0272243
7	82075000	82125000	82100000	0.0272243
7	82100000	82150000	82125000	0.0272243
7	82125000	82175000	82150000	0.0280018
7	82150000	82200000	82175000	0.0250633
7	82175000	82225000	82200000	0.0200822
7	83375000	83425000	83400000	0.0129928
7	83500000	83550000	83525000	0.01323
7	83625000	83675000	83650000	0.0132696
7	85975000	86025000	86000000	0.0196474
7	86000000	86050000	86025000	0.0207674
7	86025000	86075000	86050000	0.0208202
7	86050000	86100000	86075000	0.0131246
7	86350000	86400000	86375000	0.0197133
7	86375000	86425000	86400000	0.0174731
7	86400000	86450000	86425000	0.0289506
7	86425000	86475000	86450000	0.0302946
7	86450000	86500000	86475000	0.0233766
7	86475000	86525000	86500000	0.0240486
7	86500000	86550000	86525000	0.025788
7	86525000	86575000	86550000	0.0268949
7	86600000	86650000	86625000	0.027646
7	86625000	86675000	86650000	0.0319682
7	86650000	86700000	86675000	0.0183692
7	86675000	86725000	86700000	0.0304923
7	86700000	86750000	86725000	0.0625132
7	86725000	86775000	86750000	0.0300575
7	86750000	86800000	86775000	0.0282258
7	86775000	86825000	86800000	0.0213604
7	86800000	86850000	86825000	0.0197923
7	87100000	87150000	87125000	0.0148508
7	87150000	87200000	87175000	0.024971
7	87175000	87225000	87200000	0.0268554
7	87200000	87250000	87225000	0.0135463
7	87225000	87275000	87250000	0.0316914
7	87250000	87300000	87275000	0.0439727
7	87275000	87325000	87300000	0.0323898
7	87300000	87350000	87325000	0.0257089
7	87325000	87375000	87350000	0.0257089
7	87350000	87400000	87375000	0.0257089
7	87375000	87425000	87400000	0.0257089
7	87400000	87450000	87425000	0.0418775
7	87425000	87475000	87450000	0.0544223
7	87450000	87500000	87475000	0.0501265
7	87475000	87525000	87500000	0.0349462
7	87500000	87550000	87525000	0.0385305
7	87525000	87575000	87550000	0.0398746
7	87550000	87600000	87575000	0.0290296
7	87575000	87625000	87600000	0.0395583
7	87600000	87650000	87625000	0.0446974
7	87625000	87675000	87650000	0.0489274
7	87650000	87700000	87675000	0.0425891
7	87675000	87725000	87700000	0.042141
7	87700000	87750000	87725000	0.0571895
7	87725000	87775000	87750000	0.0448688
7	87750000	87800000	87775000	0.0371073
7	87775000	87825000	87800000	0.0423519
7	87800000	87850000	87825000	0.0274615
7	87825000	87875000	87850000	0.0240881
7	87850000	87900000	87875000	0.0310062
7	87975000	88025000	88000000	0.0571237
7	88000000	88050000	88025000	0.0560036
7	88025000	88075000	88050000	0.0557796
7	88050000	88100000	88075000	0.0835573
7	88075000	88125000	88100000	0.0896057
7	88100000	88150000	88125000	0.077733
7	88125000	88175000	88150000	0.0817652
7	88150000	88200000	88175000	0.0739247
7	88175000	88225000	88200000	0.0397428
7	88200000	88250000	88225000	0.0359345
7	88225000	88275000	88250000	0.0211759
7	88275000	88325000	88300000	0.0152593
7	88300000	88350000	88325000	0.0150353
7	88350000	88400000	88375000	0.0195683
7	88375000	88425000	88400000	0.0159577
7	88400000	88450000	88425000	0.0159577
7	88425000	88475000	88450000	0.0255376
7	88725000	88775000	88750000	0.0173018
7	88750000	88800000	88775000	0.0135067
7	88900000	88950000	88925000	0.0151407
7	88925000	88975000	88950000	0.0135067
7	89425000	89475000	89450000	0.0237192
7	89450000	89500000	89475000	0.0231921
7	89475000	89525000	89500000	0.0133882
7	89525000	89575000	89550000	0.0158787
7	89700000	89750000	89725000	0.0202404
7	91775000	91825000	91800000	0.0136649
7	91800000	91850000	91825000	0.0250896
7	91825000	91875000	91850000	0.0246811
7	91850000	91900000	91875000	0.0190808
7	93075000	93125000	93100000	0.0190939
7	93100000	93150000	93125000	0.019542
7	93125000	93175000	93150000	0.020214
7	93200000	93250000	93225000	0.0155756
7	93225000	93275000	93250000	0.022744
7	93250000	93300000	93275000	0.0180397
7	94525000	94575000	94550000	0.0167088
7	94575000	94625000	94600000	0.0279227
7	95225000	95275000	95250000	0.0182769
7	95250000	95300000	95275000	0.0179607
7	95400000	95450000	95425000	0.0142183
7	95425000	95475000	95450000	0.013599
7	95575000	95625000	95600000	0.0196474
7	95600000	95650000	95625000	0.0213209
7	95625000	95675000	95650000	0.0301233
[truncated: 3,026 more rows]
