# Supplementary material for: Introgression of Eastern Chinese and Southern Chinese haplotypes contributes to the improvement of fertility and immunity in European modern pigs
Source: Gigascience. 2020 Mar 6;9(3):giaa014. doi: 10.1093/gigascience/giaa014 (PMC7059266; doi:10.1093/gigascience/giaa014)
Supplement: giaa014_Supplemental_Figures_and_Tables [file giaa014_supplemental_figures_and_tables.zip › Table S6.xlsx]

## Sheet: Sheet1
Supplementary Table 6. Estimated breeding values for total number of piglets born (EBV_TNB) and AHR haplotypes of 224 Erhualian sows
ID	EBV_TNB	Tag SNP	Genotype
31192	-0.334441	GG	QQ
32132	0.580064	GG	QQ
32718	0	GG	QQ
32528	0.48579	GG	QQ
32084	-0.346485	GG	QQ
31154	0.688835	GG	QQ
31290	-0.0683352	GG	QQ
36588	0.363609	GG	QQ
32170	-0.507803	GG	QQ
32138	0.312745	GG	QQ
1403	0.835223	GG	QQ
33248	0	GG	QQ
32144	0.234217	GG	QQ
31134	-0.24079	GG	QQ
33200	0	GG	QQ
36582	0.0946108	GG	QQ
33144	0	GG	QQ
32206	-0.159563	GG	QQ
32090	-0.598334	GG	QQ
32588	-1.37042	GG	QQ
33320	0.0175315	GG	QQ
32108	0.445672	GG	QQ
33644	0.792099	GG	QQ
30212	-0.662849	GG	QQ
32246	0.477262	GG	QQ
32230	-0.0582275	GG	QQ
33800	-0.793612	GT	Qq
23146	0.0206472	GG	QQ
8	0.0453047	GT	Qq
3	0.295371	GT	Qq
2499	-0.255307	GT	Qq
23348	0.177462	GG	QQ
102	-0.0793917	GG	QQ
22400	-0.780326	GG	QQ
1906	0.414768	GT	Qq
3016	-0.44148	GG	QQ
27946	0.20228	GG	QQ
2036	0.0576079	GT	Qq
27646	0.032932	GT	Qq
1604	0.799007	GT	Qq
26464	0.532329	GG	QQ
23502	-0.922865	GG	QQ
310	1.20782	TT	qq
3068	-0.638213	GG	QQ
3376	-0.248954	GG	QQ
3008	0.726876	GG	QQ
24438	-0.638767	GG	QQ
1130	0.158182	GT	Qq
1874	0.432333	GG	QQ
3004	0.229796	GG	QQ
24502	-0.0530845	GG	QQ
26468	0.576196	GG	QQ
3812	1.14673	GT	Qq
3168	0.0850103	GT	Qq
23504	-0.123135	GG	QQ
48	-0.00796219	GG	QQ
1392	0.319251	GG	QQ
3800	0.934884	GG	QQ
1002	-0.474939	GG	QQ
20462	0.327936	GG	QQ
1762	0.370012	GG	QQ
21228	-0.666373	GG	QQ
22550	0.242005	GG	QQ
27576	0.0421828	GT	Qq
20454	-0.79302	GG	QQ
6118	-1.32962	GG	QQ
3066	-0.621699	GG	QQ
1760	0.401667	GG	QQ
3182	-0.237355	GT	Qq
23584	0.263974	GG	QQ
23590	0.752786	GG	QQ
3061	0.181255	GT	Qq
22572	-0.498615	GT	Qq
1132	-0.0222505	GG	QQ
46	-0.00796219	GG	QQ
4	0.489157	GG	QQ
27652	0.329494	GT	Qq
32	-0.142821	GG	QQ
1003	0.120518	GG	QQ
1872	0.600969	GG	QQ
21218	0.130703	GG	QQ
14	-0.22163	GG	QQ
52	-0.00796219	GG	QQ
26470	0.369508	GG	QQ
27544	1.57116	GG	QQ
27954	0.157462	GG	QQ
246	0.0315197	GG	QQ
36	-0.142821	GT	Qq
1764	0.182982	GG	QQ
2	-0.183092	GT	Qq
3070	-0.500254	GG	QQ
3810	-0.354364	GG	QQ
403	-0.437434	GG	QQ
1864	-1.0234	GT	Qq
23604	0.78428	GG	QQ
3062	-0.35026	GG	QQ
21216	-0.382164	GG	QQ
1026	-0.635873	GG	QQ
2044	-1.43436	GT	Qq
23970	-0.415108	GT	Qq
1034	-0.61559	GG	QQ
1008	-0.015283	GG	QQ
23396	-0.396658	GG	QQ
158	0.970059	GG	QQ
155	-0.363216	GT	Qq
13	-0.538271	TT	qq
26452	0.138538	GG	QQ
22554	-0.281754	GG	QQ
204	-0.272868	GG	QQ
1200	-0.300358	GT	Qq
3164	-0.124405	GG	QQ
136	0.774708	GG	QQ
1862	-0.43195	GG	QQ
2002	-0.269718	GG	QQ
202	-1.11654	GG	QQ
1022	-0.558163	GT	Qq
1386	0.369147	GG	QQ
1148	-0.0521045	GG	QQ
259	1.3323	GG	QQ
116	-0.162456	GG	QQ
96	-0.585543	GG	QQ
276	-1.45684	GG	QQ
27520	-0.121781	GG	QQ
1007	-0.183092	GG	QQ
23358	0.138769	GG	QQ
20704	-0.231867	GG	QQ
6066	0.201733	GT	Qq
600	0.0419855	GG	QQ
1117	-0.158733	GG	QQ
22420	-0.735293	GG	QQ
3038	0.554304	GG	QQ
21104	0.442403	GG	QQ
1005	-0.819909	GG	QQ
100	-0.129677	GG	QQ
1036	-0.97653	GG	QQ
3304	0.217111	GG	QQ
174	-0.239304	GG	QQ
26474	0.369508	GG	QQ
27618	0	GT	Qq
20010	1.65293	GG	QQ
1	-0.626712	GG	QQ
22568	0.0475103	GT	Qq
27518	0.00938431	GG	QQ
1110	-0.139566	GT	Qq
1866	-1.07843	GT	Qq
386	0.466217	GG	QQ
22406	-1.3297	GG	QQ
21210	0.834278	TT	qq
9308	-0.648961	GT	Qq
26514	0	GG	QQ
1101	-0.272959	GG	QQ
26508	0.383997	GG	QQ
3007	-0.261823	GG	QQ
1033	0.263745	GG	QQ
50	0.473625	GG	QQ
35	0.771209	GG	QQ
3262	-0.156007	GG	QQ
23608	1.15527	GG	QQ
3024	-0.426031	GG	QQ
1001	-1.25342	GT	Qq
3300	0.733228	GG	QQ
23506	-0.149285	GG	QQ
21224	-0.1203	GG	QQ
3072	-0.813636	GG	QQ
27614	0.472085	GT	Qq
1113	-0.0696175	GG	QQ
228	-0.816299	GG	QQ
24440	-0.404387	GG	QQ
23152	0.110036	GG	QQ
2006	-0.120916	GG	QQ
22576	0.111932	GT	Qq
26504	-0.75152	GG	QQ
1012	-0.510614	GG	QQ
3054	0.83883	GG	QQ
23384	0.128956	GG	QQ
23404	-0.482592	GG	QQ
22424	-0.544451	GG	QQ
21222	-0.108428	GG	QQ
3108	-0.510545	GT	Qq
23156	-0.0107525	GG	QQ
27650	-0.0743283	GT	Qq
1876	0.388787	GG	QQ
23	-1.11948	GT	Qq
500	0.226164	GT	Qq
101	-0.592094	GT	Qq
9	0.75027	GG	QQ
6362	0.0883659	GT	Qq
6	-0.0442363	GG	QQ
26512	0	GG	QQ
3036	-0.773986	GT	Qq
1870	0.388787	GG	QQ
3602	-0.386395	GT	Qq
1778	-0.400781	GG	QQ
23600	1.02674	GG	QQ
1772	-0.206038	GG	QQ
3060	-0.287172	GT	Qq
30098	-1.49989	GT	Qq
30276	-0.115666	GG	QQ
31150	0	GG	QQ
31158	0.108981	GG	QQ
31234	-0.0998069	GG	QQ
32082	-1.15737	GG	QQ
32086	-0.640822	GT	Qq
32096	-0.476821	GG	QQ
32128	0.0578349	GG	QQ
32134	0.226772	GG	QQ
32142	0.058224	GG	QQ
32148	0.438598	GG	QQ
32184	-0.331646	GG	QQ
32214	0.283052	GG	QQ
32240	-0.138282	GG	QQ
32248	0.633923	GG	QQ
32582	0.869514	GG	QQ
32608	0.491648	GG	QQ
32810	0.000677468	GG	QQ
33158	0.302973	GG	QQ
33222	0.230163	GG	QQ
33262	0.754916	GG	QQ
33576	0.252572	GG	QQ
33734	0.359471	GG	QQ
33812	0	GG	QQ
36586	0.283914	GG	QQ
106	0.042155	GT	Qq
3322	0	GG	QQ
Note: Three qq individuals were excluded from the haplotype association test. Primers for amplification of tag SNP (Sscrofa10.2:95,537,674/Sscrofa11.1:86,550,830, G->T) are CGTGCCTTTTGGTTGTCCTC (5'-3') and GCCCGGTCACATGAATGCT (5'-3').
