# Supplementary material for: Introgression of Eastern Chinese and Southern Chinese haplotypes contributes to the improvement of fertility and immunity in European modern pigs
Source: Gigascience. 2020 Mar 6;9(3):giaa014. doi: 10.1093/gigascience/giaa014 (PMC7059266; doi:10.1093/gigascience/giaa014)
Supplement: giaa014_Supplemental_Figures_and_Tables [file giaa014_supplemental_figures_and_tables.zip › Table S7.xlsx]

## Sheet: Sheet1
Supplementary Table 7. Estimated breeding values for total number of piglets born (EBV_TNB) and AHR haplotypes of 344 French Large White sows
ID	EBV_TNB	Tag SNP1	Taq SNP 2	Genotype
FRA35HJ31302588	-0.391463	GG	GG	QQ
FRA35HJ31302689	-0.563365	TT	AA	qq
FRA35HJ31302916	-0.283136	GG	GG	QQ
FRA44C311304003	-0.191649	GG	GG	QQ
FRA44C311304400	-0.536262	GG	GG	QQ
FRA62PN71302827	-0.0638736	GG	GG	QQ
FRA62PN71302979	0.57229	GG	GG	QQ
FRA62PN71303012	-0.117486	TT	AA	qq
FRA62PN71303045	0.932593	GG	GG	QQ
FRA35HJ31302624	0.0896284	GG	GG	QQ
FRA35HJ31302729	0.100917	GT	AA	qq
FRA35HJ31302913	-0.557451	GG	GG	QQ
FRA35HJ31302929	-0.469778	TT	AA	qq
FRA35HJ31302967	0.689921	GG	GG	QQ
FRA35HJ31303058	0.196294	GG	GG	QQ
FRA44C311304273	0.686698	GG	GG	QQ
FRA44C311304433	-0.311062	GG	GG	QQ
FRA44C311304533	0.258467	GG	GG	QQ
FRA62PN71302906	-0.010406	GG	GG	QQ
FRA62PN71302982	0.249348	GG	GG	QQ
FRA62PN71303214	-0.855051	GG	GG	QQ
FRA35HJ31302908	-0.00543331	GG	GG	QQ
FRA35HJ31303046	-0.693803	GG	GG	QQ
FRA44C311304119	-0.148449	TT	AA	qq
FRA44C311304133	-0.0983729	TT	AG	qq
FRA62PN71302997	0.515583	GG	GG	QQ
FRA62PN71303001	0.84007	GG	GG	QQ
FRA62PN71303030	0.560044	GG	GG	QQ
FRA44C311304271	-0.0219356	GG	GG	QQ
FRA35HJ31302686	-0.205397	GT	AA	qq
FRA35HJ31302973	0.601832	GG	GG	QQ
FRA44C311303554	0.0452335	GG	GG	QQ
FRA44C311303617	-0.630567	GG	GG	QQ
FRA44C311303702	-1.12085	GG	GG	QQ
FRA44C311303889	-0.512703	GG	GG	QQ
FRA62PN71302846	0.833066	GG	GG	QQ
FRA62PN71302984	0.155579	GG	GG	QQ
FRA62PN71302986	0.671223	GG	GG	QQ
FRA62PN71303142	-0.00625379	GT	AA	qq
FRA62PN71303175	0.268913	GG	GG	QQ
FRA35HJ31302897	-0.712863	GT	AA	qq
FRA35HJ31302907	-0.537942	GG	AG	Qq
FRA35HJ31302919	-0.173622	GG	GG	QQ
FRA35HJ31302968	0.691808	GG	GG	QQ
FRA44C311303812	-0.705904	GG	AG	Qq
FRA44C311303848	-0.275022	GG	GG	QQ
FRA44C311303969	-0.44054	TT	AA	qq
FRA62PN71302731	0.465695	GG	GG	QQ
FRA62PN71303044	0.838762	GG	GG	QQ
FRA62PN71303077	0.260863	GG	GG	QQ
FRA35HJ31302672	0.335568	GG	GG	QQ
FRA35HJ31302777	-0.121134	GG	GG	QQ
FRA44C311303497	0.304027	GG	GG	QQ
FRA44C311303519	0.279123	GG	GG	QQ
FRA44C311303566	0.830006	GG	GG	QQ
FRA44C311303701	-0.904627	GG	GG	QQ
FRA44C311303778	0.390937	GG	GG	QQ
FRA44C311304248	-0.283462	GG	AG	Qq
FRA44C311304370	0.580029	GG	GG	QQ
FRA62PN71302851	0.488263	GG	GG	QQ
FRA35HJ31302542	0.387828	GG	GG	QQ
FRA35HJ31302638	-0.964471	GG	GG	QQ
FRA35HJ31302791	0.641253	GG	GG	QQ
FRA35HJ31302792	1.29631	GG	GG	QQ
FRA35HJ31303072	0.126651	TT	AA	qq
FRA44C311303498	0.48541	GG	GG	QQ
FRA44C311304535	-0.0603999	GG	GG	QQ
FRA62PN71302764	-0.511064	GG	GG	QQ
FRA62PN71302958	0.344851	TT	AA	qq
FRA62PN71302973	0.750557	GG	AG	Qq
FRA62PN71302999	0.486358	GG	GG	QQ
FRA62PN71303143	0.333362	GG	AG	Qq
FRA62PN71303225	0.0443427	TT	AA	qq
FRA62PN71303228	0.208904	TT	AA	qq
YYJXLH114009306	-0.175924	TT	AA	qq
YYJXLH114010303	0.499868	GG	AG	Qq
YYJXLH114010305	0.305971	GG	AG	Qq
YYJXLH114012204	0.204362	GG	GG	QQ
YYJXLH114013405	-0.363914	GT	AA	qq
YYJXLH114013906	-0.280069	TT	AA	qq
FRA62PN71302987	0.980951	GG	GG	QQ
YYJXLH114014003	0.928194	GG	GG	QQ
YYJXLH114015305	0.574387	GG	GG	QQ
FRA35HJ31303014	0.049333	GG	GG	QQ
FRA44C311304339	0.260951	TT	AA	qq
YYJXLH114023308	0.170431	TT	AA	qq
YYJXLH114042902	-0.215217	TT	AA	qq
FRA35HJ31303010	0.166362	TT	AA	qq
FRA44C311304002	0.0446176	TT	AA	qq
FRA44C311304099	0.150351	GG	GG	QQ
FRA62PN71302729	0.322	GG	GG	QQ
FRA62PN71302744	0.338425	GG	GG	QQ
FRA62PN71302877	0.49036	GG	GG	QQ
FRA62PN71303071	0.285742	GG	GG	QQ
FRA35HJ31302915	0.136868	GG	AG	Qq
FRA44C311303527	-0.398378	GG	GG	QQ
FRA44C311303551	0.309725	GG	GG	QQ
FRA44C311304231	-0.0678511	GG	AG	Qq
FRA62PN71302985	0.464306	GG	GG	QQ
FRA62PN71303098	0.133051	GG	GG	QQ
FRA62PN71302730	0.259869	GG	GG	QQ
YYJXLH114014413	0.214381	GG	GG	QQ
YYJXLH114015608	-0.15961	TT	AA	qq
YYJXLH114016901	-0.0309467	GG	GG	QQ
YYJXLH114024809	0.646272	GG	GG	QQ
YYJXLH114028101	0.239716	TT	AA	qq
YYJXLH114037003	0.106611	GT	AA	qq
FRA62PN71303109	0.434069	GG	GG	QQ
YYJXLH114038901	0.413899	GG	GG	QQ
YYJXLH114049008	-0.0339644	TT	AA	qq
FRA35HJ31302880	-0.45752	GG	GG	QQ
FRA35HJ31302779	-0.625815	GG	GG	QQ
FRA35HJ31303009	0.233785	GG	GG	QQ
FRA62PN71303032	0.107503	GG	GG	QQ
FRA35HJ31302830	-0.0524865	TT	AA	qq
FRA44C311304270	0.479374	GG	GG	QQ
FRA44C311304401	-0.292578	GG	AG	Qq
FRA44C311304415	-0.0907026	GT	AA	qq
FRA62PN71302700	0.129009	GG	GG	QQ
FRA62PN71302725	0.478504	GG	GG	QQ
FRA62PN71302908	0.158855	GG	GG	QQ
FRA62PN71302970	0.860414	GT	GG	Qq
FRA62PN71303166	-0.154833	GG	GG	QQ
FRA44C311303553	0.691321	GG	GG	QQ
FRA35HJ31302607	0.203599	GG	AG	Qq
FRA35HJ31302896	-0.855193	GG	AG	Qq
FRA35HJ31302883	-0.186698	GG	AG	Qq
FRA44C311304290	0.676969	GG	GG	QQ
FRA44C311304513	0.582939	GG	AG	Qq
FRA62PN71302712	-0.061373	TT	AG	qq
FRA62PN71302969	1.11155	GG	GG	QQ
FRA44C311304492	-0.794054	GG	GG	QQ
FRA62PN71303140	0.294792	GT	AA	qq
FRA35HJ31302952	-1.03521	GT	AA	qq
FRA44C311304354	0.136354	GG	GG	QQ
FRA44C311304355	0.0139738	GG	GG	QQ
FRA62PN71302830	0.591066	GG	GG	QQ
FRA62PN71303014	0.781003	TT	AA	qq
FRA62PN71303212	-0.388306	GG	GG	QQ
FRA35HJ31302815	-0.120335	GG	AG	Qq
FRA35HJ31303029	0.351518	GG	GG	QQ
YYJXLH114007102	0.261967	GG	GG	QQ
YYJXLH114012012	-0.147991	GG	GG	QQ
YYJXLH114016807	-0.0524405	GG	AG	Qq
YYJXLH114017602	0.40076	GG	GG	QQ
YYJXLH114040605	-0.513449	GG	GG	QQ
YYJXLH115010908	0.839011	GT	AA	qq
YYJXLH115138807	0.588112	GG	GG	QQ
FRA62PN71302761	0.0844168	GG	GG	QQ
FRA62PN71303074	-0.0737277	GG	GG	QQ
FRA35HJ31302794	0.929752	GG	GG	QQ
FRA35HJ31303028	0.589735	GG	GG	QQ
FRA44C311303563	0.0812623	GG	GG	QQ
FRA44C311303602	-0.0382106	GG	GG	QQ
FRA44C311304118	-0.25352	TT	AA	qq
FRA44C311304141	-0.105734	GG	GG	QQ
FRA44C311304336	0.0987127	TT	AA	qq
FRA44C311304564	0.72986	GG	GG	QQ
FRA62PN71303113	0.0764686	GG	GG	QQ
FRA62PN71303231	0.183746	TT	AA	qq
YYJXLH114011601	0.567041	GG	GG	QQ
YYJXLH114021503	0.176954	GG	GG	QQ
YYJXLH114023513	0.360556	TT	AA	qq
YYJXLH114023715	-0.513764	TT	AA	qq
YYJXLH114027404	0.434354	TT	AA	qq
YYJXLH114050103	0.371722	GG	AG	Qq
FRA35HJ31302898	-0.420418	GG	AG	Qq
FRA62PN71302957	0.375707	GG	GG	QQ
FRA62PN71303167	0.194928	GG	GG	QQ
FRA44C311304272	0.523541	GG	GG	QQ
FRA62PN71303115	-0.166045	GG	GG	QQ
FRA44C311303600	-0.063499	GG	GG	QQ
FRA62PN71302763	-0.160284	GG	GG	QQ
YYJXLH114006503	-0.25883	TT	AA	qq
YYJXLH114012705	-0.0904216	GG	AG	Qq
YYJXLH114013909	-0.101638	GG	GG	QQ
YYJXLH114020212	-0.32951	GT	GG	Qq
YYJXLH114040801	0.326878	GG	GG	QQ
YYJXLH114011707	-0.106497	GG	GG	QQ
YYJXLH114012505	0.130932	GG	GG	QQ
YYJXLH114016402	1.13458	GG	GG	QQ
YYJXLH114028005	0.0323324	GG	GG	QQ
YYJXLH114039203	0.626443	GG	GG	QQ
YYJXLH115010203	0.228026	GG	GG	QQ
YYJXLH115144101	0.297695	GG	GG	QQ
YYJXLH114013308	0.317031	GG	GG	QQ
YYJXLH114013904	-0.181207	GG	GG	QQ
YYJXLH114014207	-0.395205	GG	GG	QQ
YYJXLH114018101	0.511291	GG	GG	QQ
YYJXLH114018410	-0.580946	TT	AA	qq
YYJXLH114036502	1.22644	GG	GG	QQ
YYJXLH115010301	0.527011	GG	GG	QQ
YYJXLH115010501	0.834042	GG	GG	QQ
YYJXLH115147502	-0.00326872	GG	GG	QQ
YYJXLH114007504	0.091856	GG	GG	QQ
YYJXLH114009904	-0.289075	TT	AA	qq
YYJXLH114015007	-0.225385	GG	GG	QQ
YYJXLH114016610	0.489545	GG	GG	QQ
YYJXLH114025708	0.213928	GG	GG	QQ
YYJXLH114039702	0.84655	GG	GG	QQ
YYJXLH115009301	0.513927	TT	AA	qq
YYJXLH114022501	-0.575961	GG	GG	QQ
YYJXLH114024910	0.425702	GG	GG	QQ
YYJXLH114039704	0.71765	GG	GG	QQ
YYJXLH114013312	0.215042	GG	GG	QQ
YYJXLH114014610	0.242829	GG	GG	QQ
YYJXLH114018403	-0.443529	GG	GG	QQ
YYJXLH114021801	0.850749	GG	GG	QQ
YYJXLH114032209	0.338417	GG	GG	QQ
YYJXLH114040706	-0.506277	TT	AA	qq
YYJXLH114013303	0.424534	GG	GG	QQ
YYJXLH114014108	-0.407547	TT	AA	qq
YYJXLH114018112	0.519624	GG	GG	QQ
YYJXLH114021512	0.468213	GG	GG	QQ
YYJXLH114026610	-0.377029	TT	AA	qq
YYJXLH114027402	-0.121142	GG	GG	QQ
YYJXLH114038110	-0.0272686	TT	AA	qq
YYJXLH114008205	0.805435	GG	AG	Qq
YYJXLH114019206	-0.185339	GG	GG	QQ
YYJXLH115155702	-0.0265983	GG	GG	QQ
FRA44C311303552	0.307159	GG	GG	QQ
FRA62PN71302847	0.629323	GG	GG	QQ
YYJXLH114007104	0.387105	GG	GG	QQ
YYJXLH114009804	0.931794	GG	GG	QQ
YYJXLH114013010	-0.333535	GG	AG	Qq
YYJXLH114013310	0.449485	GG	GG	QQ
YYJXLH114013014	-0.585546	GG	GG	QQ
YYJXLH114018304	-0.0126262	GG	GG	QQ
YYJXLH114023316	0.0691911	TT	AA	qq
YYJXLH114024409	-0.215196	TT	AA	qq
YYJXLH114024504	0.169033	GT	AA	qq
YYJXLH114041603	0.860599	GG	AG	Qq
YYJXLH114049314	0.360606	GG	GG	QQ
YYJXLH115005411	-0.411353	GG	AG	Qq
YYJXLH114015106	-0.185286	GG	GG	QQ
YYJXLH114038109	0.0437038	GG	GG	QQ
YYJXLH115019605	0.0985115	GG	GG	QQ
FRA44C311303890	-0.762764	TT	AA	qq
FRA44C311303987	-0.329293	TT	AA	qq
YYJXLH114014507	-0.112097	GT	GG	Qq
YYJXLH114017612	0.121755	GG	GG	QQ
YYJXLH114019209	0.128701	GG	GG	QQ
YYJXLH115000402	-0.0459613	GG	GG	QQ
YYJXLH115008904	0.515415	GG	GG	QQ
YYJXLH114025607	0.457847	GG	GG	QQ
YYJXLH114026305	0.537281	GG	GG	QQ
YYJXLH114049805	-0.0816086	TT	AA	qq
YYJXLH114014601	0.223274	GG	GG	QQ
YYJXLH115148803	0.679498	GG	GG	QQ
YYJXLH114025606	0.114001	GG	GG	QQ
YYJXLH114026004	0.277008	GG	GG	QQ
YYJXLH115137601	0.277728	GG	GG	QQ
YYJXLH115145709	0.0572815	GG	GG	QQ
YYJXLH115150506	0.032663	GT	AA	qq
YYJXLH115002002	0.661812	GG	GG	QQ
YYJXLH114010406	0.29811	GG	AG	Qq
YYJXLH114024811	0.502263	TT	AA	qq
YYJXLH114026202	-0.305104	TT	AA	qq
FRA35HJ31302805	0.550575	GG	GG	QQ
FRA44C311304155	-0.142699	TT	AA	qq
FRA35HJ31302730	-0.204104	TT	AA	qq
FRA44C311303957	-0.479699	GG	GG	QQ
FRA44C311303444	-0.128991	GG	GG	QQ
FRA44C311303445	-0.413839	GG	GG	QQ
FRA44C311303541	0.13698	GG	GG	QQ
FRA44C311303502	0.956912	GG	GG	QQ
FRA44C311303762	0.044573	GG	GG	QQ
YYJXLH114016007	0.622363	GG	AG	Qq
YYJXLH114017102	0.289147	TT	AA	qq
YYJXLH114020604	0.412971	TT	AA	qq
YYJXLH114010403	-0.0228893	GG	AG	Qq
YYJXLH114022313	0.232087	TT	AA	qq
YYJXLH114050601	-0.446574	GG	GG	QQ
YYJXLH114029401	-0.442235	GG	GG	QQ
YYJXLH114029411	-0.382372	GG	GG	QQ
YYJXLH114017605	0.0984718	GG	GG	QQ
YYJXLH114047406	-0.013321	GG	GG	QQ
YYJXLH114008707	-0.105433	GG	GG	QQ
YYJXLH114008708	0.26543	GG	GG	QQ
YYJXLH114028504	0.0926323	GG	GG	QQ
YYJXLH114007806	0.136058	GG	GG	QQ
YYJXLH114013613	0.153153	GG	GG	QQ
YYJXLH114022906	-0.411411	GG	GG	QQ
YYJXLH114018010	-0.128449	GT	AA	qq
YYJXLH114025809	-0.457767	TT	AA	qq
YYJXLH114007601	-0.704746	GG	GG	QQ
YYJXLH114006508	-0.416095	GG	GG	QQ
YYJXLH114026907	0.0827304	GT	GG	Qq
YYJXLH114027407	0.00166204	TT	AA	qq
YYJXLH114006409	-0.538016	TT	AA	qq
YYJXLH115008801	-0.412775	GG	GG	QQ
YYJXLH115012005	-0.086306	TT	AA	qq
YYJXLH115006902	-0.037228	GG	GG	QQ
YYJXLH114049802	0.11178	TT	AA	qq
YYJXLH114014106	-0.576362	TT	AA	qq
YYJXLH115001103	-0.438216	GG	GG	QQ
YYJXLH114026612	-0.434484	TT	AA	qq
YYJXLH114026411	0.252878	TT	AA	qq
YYJXLH115151308	0.277177	TT	AA	qq
YYJXLH114027009	-0.246027	TT	AA	qq
YYJXLH114037005	0.0492554	GT	AA	qq
YYJXLH114024703	0.242808	TT	AA	qq
YYJXLH114026501	0.666307	GG	GG	QQ
YYJXLH114024104	0.0264344	GG	GG	QQ
YYJXLH114024912	0.64574	GG	GG	QQ
YYJXLH114024603	-0.199191	GG	GG	QQ
YYJXLH114016811	0.0289897	GG	AG	Qq
YYJXLH114011110	0.278242	GG	GG	QQ
YYJXLH114012010	-0.359859	GG	GG	QQ
YYJXLH114026306	0.854632	GG	GG	QQ
YYJXLH114015314	0.102197	GG	GG	QQ
YYJXLH114021909	0.412758	GG	GG	QQ
YYJXLH114009303	-0.232728	GG	AG	Qq
YYJXLH114024004	-0.101818	TT	AA	qq
YYJXLH114023401	-0.39023	TT	AA	qq
YYJXLH114008006	0.176739	GG	GG	QQ
YYJXLH114007108	0.454115	GG	GG	QQ
YYJXLH114011006	-0.238965	GG	AG	Qq
YYJXLH114017504	-0.0190181	GG	GG	QQ
YYJXLH114011203	-0.0554886	GG	GG	QQ
YYJXLH114011210	-0.0491908	GG	GG	QQ
YYJXLH114018202	-0.149811	GG	GG	QQ
YYJXLH115138604	0.121142	GG	GG	QQ
YYJXLH115138805	0.389458	GG	GG	QQ
YYJXLH115138810	0.378666	GG	GG	QQ
YYJXLH115144104	0.148289	GG	GG	QQ
YYJXLH115144106	0.254121	GG	GG	QQ
YYJXLH114016911	-0.0242747	TT	AA	qq
YYJXLH114013804	0.0327492	GG	GG	QQ
YYJXLH114008602	-0.221916	GG	GG	QQ
YYJXLH114015001	0.00429549	TT	AA	qq
YYJXLH115001802	0.267817	GG	GG	QQ
YYJXLH114012607	0.168896	GG	GG	QQ
YYJXLH114049307	0.379785	GG	GG	QQ
YYJXLH114031811	0.405256	GG	GG	QQ
YYJXLH114014412	0.301756	GG	GG	QQ
YYJXLH115136601	0.0470178	GG	AG	Qq
YYJXLH115136602	0.167462	GG	GG	QQ
YYJXLH115137104	0.316659	GG	AG	Qq
YYJXLH115137001	-0.267443	GG	AG	Qq
YYJXLH115139301	0.38329	GG	GG	QQ
YYJXLH115137603	0.389714	GG	GG	QQ
YYJXLH115137702	0.387135	GG	GG	QQ
YYJXLH115137705	0.402903	GG	GG	QQ
Note: Primers for amplification of tag SNP1 (Sscrofa10.2:95,537,674/Sscrofa11.1:86,550,830, G->T) are CGTGCCTTTTGGTTGTCCTC (5'-3') and GCCCGGTCACATGAATGCT (5'-3'). Primers for amplification of tag SNP2 (Sscrofa10.2:95,584,386/Sscrofa11.1:86,584,216, A->G) are ATGGCCAAAGCAAAGAGGGA (5'-3') and GTCCTCAACCTAGGAGGGGT (5'-3').
